# Supplementary material for: Identification of molecular mechanisms underlying the therapeutic effects of Xintong granule in coronary artery disease by a network pharmacology and molecular docking approach
Source: Medicine (Baltimore). 2022 Jul 8;101(27):e29829. doi: 10.1097/MD.0000000000029829 (PMC9259182; doi:10.1097/MD.0000000000029829)
Supplement: Supplementary file 1 [file medi-101-e29829-s001.xlsx]

## Sheet: Sheet1
Drug	Ingredient	Target
DS1	Cryptotanshinone	APP
DS1	Cryptotanshinone	BIRC5
DS1	Cryptotanshinone	BCL2L1
DS1	Cryptotanshinone	EDN1
DS1	Cryptotanshinone	CCND1
DS1	Cryptotanshinone	STAT3
DS1	Cryptotanshinone	RELA
DS1	Cryptotanshinone	TNF
DS1	Isoimperatorin	PTGS2
DS1	Luteolin	MMP2
DS1	Luteolin	ADCY2
DS1	Luteolin	APP
DS1	Luteolin	AR
DS1	Luteolin	XIAP
DS1	Luteolin	BIRC5
DS1	Luteolin	BCL2L1
DS1	Luteolin	CASP3
DS1	Luteolin	CASP7
DS1	Luteolin	CASP9
DS1	Luteolin	CD40LG
DS1	Luteolin	CDK4
DS1	Luteolin	TP53
DS1	Luteolin	CDKN1
DS1	Luteolin	TOP1
DS1	Luteolin	TOP2A
DS1	Luteolin	MDM2
DS1	Luteolin	EGFR
DS1	Luteolin	CCND1
DS1	Luteolin	CCNB1
DS1	Luteolin	HMOX1
DS1	Luteolin	MET
DS1	Luteolin	MCL1
DS1	Luteolin	INSR
DS1	Luteolin	ICAM1
DS1	Luteolin	IFNG
DS1	Luteolin	IL10
DS1	Luteolin	IL2
DS1	Luteolin	IL4
DS1	Luteolin	IL6
DS1	Luteolin	MMP1
DS1	Luteolin	NUF2
DS1	Luteolin	MMP9
DS1	Luteolin	MAPK1
DS1	Luteolin	NFKBIA
DS1	Luteolin	PPARG
DS1	Luteolin	PCNA
DS1	Luteolin	PTGES
DS1	Luteolin	PTGS2
DS1	Luteolin	AKT1
DS1	Luteolin	ERBB2
DS1	Luteolin	RB1
DS1	Luteolin	SLC2A4
DS1	Luteolin	JUN
DS1	Luteolin	RELA
DS1	Luteolin	TNF
DS1	Luteolin	TYR
DS1	Luteolin	XDH
DS1	Tanshinone IIa	AHSA1
DS1	Tanshinone IIa	BCL2
DS1	Tanshinone IIa	CALCR
DS1	Tanshinone IIa	CASP3
DS1	Tanshinone IIa	TP53
DS1	Tanshinone IIa	CDKN1
DS1	Tanshinone IIa	CYP1A1
DS1	Tanshinone IIa	CYP3A4
DS1	Tanshinone IIa	EDN1
DS1	Tanshinone IIa	EDNRA
DS1	Tanshinone IIa	ECE1
DS1	Tanshinone IIa	FASN
DS1	Tanshinone IIa	ITGB3
DS1	Tanshinone IIa	MMP9
DS1	Tanshinone IIa	MYC
DS1	Tanshinone IIa	NFKBIA
DS1	Tanshinone IIa	NR1I2
DS1	Tanshinone IIa	NPM1
DS1	Tanshinone IIa	PARP4
DS1	Tanshinone IIa	FOS
DS1	Tanshinone IIa	JUN
DS1	Tanshinone IIa	RELA
DG	Beta-Sitosterol	BAX
DG	Beta-Sitosterol	BCL2
DG	Beta-Sitosterol	CASP3
DG	Beta-Sitosterol	CASP8
DG	Beta-Sitosterol	CASP9
DG	Beta-Sitosterol	MAP2
DG	Beta-Sitosterol	PRKCA
DG	Beta-Sitosterol	PON1
DG	Beta-Sitosterol	JUN
DG	Beta-Sitosterol	TGFB1
DS2	Luteolin	MMP2
DS2	Luteolin	ADCY2
DS2	Glycitein	APP
DS2	Luteolin	APP
DS2	Luteolin	AR
DS2	Luteolin	XIAP
DS2	Luteolin	BIRC5
DS2	Luteolin	BCL2L1
DS2	Luteolin	CASP3
DS2	Luteolin	CASP7
DS2	Luteolin	CASP9
DS2	Luteolin	CD40LG
DS2	Luteolin	CDK4
DS2	Luteolin	TP53
DS2	Glycitein	MMP13
DS2	Luteolin	CDKN1
DS2	Luteolin	TOP1
DS2	Luteolin	TOP2A
DS2	Luteolin	MDM2
DS2	Luteolin	EGFR
DS2	Luteolin	CCND1
DS2	Luteolin	CCNB1
DS2	Luteolin	HMOX1
DS2	Luteolin	MET
DS2	Luteolin	MCL1
DS2	Luteolin	INSR
DS2	Luteolin	ICAM1
DS2	Luteolin	IFNG
DS2	Luteolin	IL10
DS2	Luteolin	IL2
DS2	Luteolin	IL4
DS2	Luteolin	IL6
DS2	Luteolin	MMP1
DS2	Luteolin	NUF2
DS2	Luteolin	MMP9
DS2	Luteolin	MAPK1
DS2	Glycitein	MMP8
DS2	Luteolin	NFKBIA
DS2	Glycitein	NOS2
DS2	Luteolin	PPARG
DS2	Luteolin	PCNA
DS2	Luteolin	PTGES
DS2	Luteolin	PTGS2
DS2	Luteolin	AKT1
DS2	Luteolin	ERBB2
DS2	Luteolin	RB1
DS2	Luteolin	SLC2A4
DS2	Luteolin	JUN
DS2	Luteolin	RELA
DS2	Luteolin	TNF
DS2	Luteolin	TYR
DS2	Luteolin	XDH
GG	Formononetin	HSD3B1
GG	Formononetin	HSD3B2
GG	Beta-Sitosterol	BAX
GG	Beta-Sitosterol	BCL2
GG	Formononetin	ATP5F1B
GG	Beta-Sitosterol	CASP3
GG	Beta-Sitosterol	CASP8
GG	Beta-Sitosterol	CASP9
GG	Formononetin	ESR1
GG	Formononetin	ESR2
GG	Formononetin	IL4
GG	Beta-Sitosterol	MAP2
GG	Formononetin	SIRT1
GG	Formononetin	MT-ND6
GG	Formononetin	PPARG
GG	Beta-Sitosterol	PRKCA
GG	Beta-Sitosterol	PON1
GG	Beta-Sitosterol	JUN
GG	Formononetin	JUN
GG	Beta-Sitosterol	TGFB1
HZ	Quercetin	PSMD3
HZ	Quercetin	MMP2
HZ	Quercetin	HSPA5
HZ	Quercetin	ACACA
HZ	Quercetin	AHSA1
HZ	Quercetin	AR
HZ	Quercetin	BAX
HZ	Quercetin	BCL2
HZ	Quercetin	ALOX5
HZ	Quercetin	AHR
HZ	Quercetin	ABCG2
HZ	Quercetin	BIRC5
HZ	Quercetin	BCL2L1
HZ	Quercetin	CASP3
HZ	Quercetin	CASP8
HZ	Quercetin	CASP9
HZ	Quercetin	CTSD
HZ	Quercetin	CAV1
HZ	Quercetin	CD40LG
HZ	Quercetin	CDK1
HZ	Quercetin	TP53
HZ	Quercetin	CLDN4
HZ	Quercetin	COL3A1
HZ	Quercetin	CRP
HZ	Quercetin	CXCL10
HZ	Quercetin	CXCL11
HZ	Quercetin	CXCL2
HZ	Quercetin	CDKN1
HZ	Quercetin	CDKN2A
HZ	Quercetin	CYP1A1
HZ	Quercetin	CYP1B1
HZ	Quercetin	CYP3A4
HZ	Quercetin	DCAF5
HZ	Quercetin	TOP1
HZ	Quercetin	TOP2A
HZ	Quercetin	DUOX2
HZ	Quercetin	EGFR
HZ	Quercetin	SELE
HZ	Quercetin	ELK1
HZ	Quercetin	EIF6
HZ	Quercetin	CCND1
HZ	Quercetin	CCNB1
HZ	Quercetin	GJA1
HZ	Quercetin	GSTM1
HZ	Quercetin	GSTM2
HZ	Quercetin	HSF1
HZ	Quercetin	HSPB1
HZ	Quercetin	HMOX1
HZ	Quercetin	HK2
HZ	Quercetin	NKX3-1
HZ	Quercetin	HAS2
HZ	Quercetin	HIF1A
HZ	Quercetin	CHUK
HZ	Quercetin	INSR
HZ	Quercetin	IGF2
HZ	Quercetin	IGFBP3
HZ	Quercetin	ICAM1
HZ	Quercetin	IFNG
HZ	Quercetin	IRF1
HZ	Quercetin	IL1A
HZ	Quercetin	IL1B
HZ	Quercetin	IL10
HZ	Quercetin	IL2
HZ	Quercetin	IL6
HZ	Quercetin	IL8
HZ	Quercetin	MMP1
HZ	Quercetin	MGAM
HZ	Quercetin	MMP9
HZ	Quercetin	MAPK1
HZ	Quercetin	MYC
HZ	Quercetin	MPO
HZ	Quercetin	NQO1
HZ	Quercetin	NCF1
HZ	Quercetin	NFKBIA
HZ	Quercetin	NOS3
HZ	Quercetin	NFE2L2
HZ	Quercetin	NR1I2
HZ	Quercetin	NR1I3
HZ	Quercetin	ODC1
HZ	Quercetin	SPP1
HZ	Quercetin	PRXC1A
HZ	Quercetin	PPARA
HZ	Quercetin	PPARD
HZ	Quercetin	PPARG
HZ	Quercetin	PTEN
HZ	Quercetin	SERPINE1
HZ	Quercetin	PARP1
HZ	Quercetin	PCOLCE
HZ	Quercetin	PTGER3
HZ	Quercetin	PTGS1
HZ	Quercetin	PTGS2
HZ	Quercetin	ACP3
HZ	Quercetin	CBFA2T1
HZ	Quercetin	PRKCA
HZ	Quercetin	PRKCB
HZ	Quercetin	FOS
HZ	Quercetin	NPEPPS
HZ	Quercetin	AKT1
HZ	Quercetin	RAF1
HZ	Quercetin	RASSF1
HZ	Quercetin	RASA1
HZ	Quercetin	ERBB2
HZ	Quercetin	ERBB3
HZ	Quercetin	RB1
HZ	Quercetin	RUNX2
HZ	Quercetin	CHEK2
HZ	Quercetin	PON1
HZ	Quercetin	STAT1
HZ	Quercetin	CCL2
HZ	Quercetin	SLC2A4
HZ	Quercetin	SOD1
HZ	Quercetin	THBD
HZ	Quercetin	F3
HZ	Quercetin	PLAT
HZ	Quercetin	JUN
HZ	Quercetin	E2F1
HZ	Quercetin	E2F2
HZ	Quercetin	RELA
HZ	Quercetin	TGFB1
HZ	Quercetin	TNF
HZ	Quercetin	DIO1
HZ	Quercetin	PLAU
HZ	Quercetin	VCAM1
HZ	Quercetin	XDH
HSW	Tetrahydroxytaxadiene	ESR1
HSW	Tetrahydroxytaxadiene	PGR
HSW	Tetrahydroxytaxadiene	VDR
HSW	Tetrahydroxytaxadiene	TH
HSW	Tetrahydroxytaxadiene	TPH1
HSW	Tetrahydroxytaxadiene	PAH
HSW	Tetrahydroxytaxadiene	NOS3
HSW	Questin	SOAT1
HSW	Questin	MTTP
HSW	Questin	CNR2
HSW	Questin	CNR1
HSW	Questin	SOAT2
HSW	Questin	DRD2
HSW	Questin	PAWR
HSW	Gamma-Sitosterol	ESR1
HSW	Gamma-Sitosterol	PGR
HSW	Gamma-Sitosterol	VDR
HSW	Gamma-Sitosterol	CYP27B1
HSW	Gamma-Sitosterol	GC
HSW	Gamma-Sitosterol	SNW1
HSW	Gamma-Sitosterol	ARX
HSW	Gamma-Sitosterol	NR3C1
HSW	Gamma-Sitosterol	NFKB1
HSW	Gamma-Sitosterol	AKR1C3
HSW	Gamma-Sitosterol	CYP24A1
HSW	Gamma-Sitosterol	GPBAR1
HSW	Gamma-Sitosterol	SNAI2
HSW	Gamma-Sitosterol	MED1
HSW	Gamma-Sitosterol	SNAI1
HSW	Gamma-Sitosterol	CYP3A4
HSW	Gamma-Sitosterol	CALB1
HSW	Gamma-Sitosterol	FGF23
HSW	Gamma-Sitosterol	GFI1
HSW	Gamma-Sitosterol	LANCL2
HSW	Gamma-Sitosterol	WNT4
HSW	Gamma-Sitosterol	TCF3
HSW	Gamma-Sitosterol	BAX
HSW	Gamma-Sitosterol	KL
HSW	Gamma-Sitosterol	CYP2R1
HSW	Gamma-Sitosterol	PML
HSW	Gamma-Sitosterol	B4GALT1
HSW	Gamma-Sitosterol	S100G
HSW	Gamma-Sitosterol	CYP27A1
HSW	Gamma-Sitosterol	KANK2
HSW	Gamma-Sitosterol	IRX5
HSW	Gamma-Sitosterol	RXRA
HSW	Gamma-Sitosterol	NR1H4
HSW	Gamma-Sitosterol	TRIM24
HSW	Fetidine	HTR2A
HSW	Fetidine	HTR2B
HSW	Fetidine	ADRA2A
HSW	Fetidine	HTR1B
HSW	Fetidine	HTR2C
HSW	Fetidine	HTR1D
HSW	Fetidine	DRD2
HSW	Fetidine	ACHE
HSW	Fetidine	DRD4
HSW	Fetidine	CHRNA2
HSW	Fetidine	HTR1A
HSW	Fetidine	ADRA2C
HSW	Fetidine	CALY
HSW	Fetidine	DRD3
HSW	Fetidine	DRD5
HSW	Fetidine	HTR3A
HSW	Fetidine	DRD1
HSW	Fetidine	CHRM2
HSW	Fetidine	ADRA2B
HSW	Physcion	SOAT1
HSW	Physcion	MTTP
HSW	Physcion	CNR2
HSW	Physcion	CNR1
HSW	Physcion	SOAT2
HSW	Physcion	DRD2
HSW	Physcion	PAWR
HSW	Rhein	PPARG
HSW	Rhein	FPGS
HSW	Rhein	PTGS1
HSW	Rhein	PTGS2
HSW	Rhein	ALOX5
HSW	Rhein	MPL
HSW	Rhein	TYMS
HSW	Rhein	APOA2
HSW	Rhein	SHMT1
HSW	Rhein	SERPINE1
HSW	Rhein	IL1B
HSW	Rhein	IL13
HSW	Rhein	GGH
HSW	Rhein	SERPINB7
HSW	Emodin	ESR1
HSW	Emodin	HSD17B1
HSW	Emodin	TFAP2C
HSW	Emodin	TOX3
HSW	Emodin	TGFB1
HSW	Emodin	MED1
HSW	Emodin	NKX3-1
HSW	Emodin	ESR2
HSW	Emodin	SHH
HSW	Emodin	LEF1
HSW	Emodin	FGFR2
HSW	Emodin	PGR
HSW	Emodin	WNT4
HSW	Emodin	AREG
HSW	Emodin	GPER1
HSW	Emodin	WNT5A
HSW	Emodin	SOX9
HSW	Emodin	VDR
HSW	Emodin	TRIM24
HSW	Chrysophanol	CFTR
HSW	Chrysophanol	TCAF1
HSW	Chrysophanol	KCNE2
HSW	Chrysophanol	HSD17B1
HSW	Chrysophanol	NOX1
HSW	Chrysophanol	CA7
HSW	Chrysophanol	DNAJC3
HSW	Chrysophanol	ANO9
HSW	Chrysophanol	SLC26A6
HSW	Chrysophanol	FXYD1
HSW	Chrysophanol	CLN3
HSW	Chrysophanol	TCAF2
HSW	Chrysophanol	SLC26A3
HSW	Chrysophanol	SLC34A1
HSW	Chrysophanol	CA2
HSW	Chrysophanol	SEC61B
HSW	Polygodial	CYP17A1
HSW	Polygodial	ESR1
HSW	Polygodial	PGR
HSW	Polygodial	OPRK1
HSW	Polygodial	NR3C2
HSW	Polygodial	ACHE
HSW	Polygodial	BCHE
HSW	Polygodial	COLQ
HSW	Polygodial	SRD5A1
HSW	Polygodial	AR
HSW	Polygodial	NR3C1
HSW	Polygodial	ANXA1
HSW	Polygodial	SLC5A7
HSW	Polygodial	NRG1
HSW	Polygodial	DMGDH
HSW	Polygodial	SIX3
HSW	Polygodial	CRP
HSW	Polygodial	PRSS12
HSW	Polygodial	SLC44A4
HSW	Polygodial	ALDH7A1
HSW	Polygodial	DNM3
HSW	Polygodial	ASCL1
HSW	Polygodial	ENPP6
HSW	Polygodial	CDH8
HSW	Polygodial	FNTA
HSW	Polygodial	AGRN
HSW	Polygodial	CHKA
HSW	Polygodial	CHDH
HSW	Polygodial	GRIN1
HSW	N-Trans-Feruloyltyramine	MTNR1A
HSW	N-Trans-Feruloyltyramine	MTNR1B
HSW	N-Trans-Feruloyltyramine	HTR2C
HSW	Citreorosein	CHRM3
HSW	Citreorosein	CHRM1
HSW	Citreorosein	CHRM2
HSW	Citreorosein	CHRM4
HSW	Chrysazin	ESR1
HSW	Chrysazin	HSD17B1
HSW	Chrysazin	TFAP2C
HSW	Chrysazin	TOX3
HSW	Chrysazin	TGFB1
HSW	Chrysazin	MED1
HSW	Chrysazin	NKX3-1
HSW	Chrysazin	ESR2
HSW	Chrysazin	SHH
HSW	Chrysazin	LEF1
HSW	Chrysazin	FGFR2
HSW	Chrysazin	PGR
HSW	Chrysazin	WNT4
HSW	Chrysazin	AREG
HSW	Chrysazin	GPER1
HSW	Chrysazin	WNT5A
HSW	Chrysazin	SOX9
HSW	Chrysazin	VDR
HSW	Chrysazin	TRIM24
HSW	Resveratrol	TYR
HSW	Resveratrol	ADRA1A
HSW	Resveratrol	ESRRG
HSW	Resveratrol	SER2
HSW	Resveratrol	ADRA2A
HSW	Resveratrol	ESR1
HSW	Resveratrol	ADRA1D
HSW	Resveratrol	ADRA1B
HSW	Resveratrol	ADRA2C
HSW	Resveratrol	ADRA2B
HSW	Resveratrol	PHKG2
HSW	Resveratrol	APLP1
HSW	Resveratrol	CHRNA7
HSW	Resveratrol	INS
HSW	Resveratrol	CALCA
HSW	Resveratrol	CACNB1
HSW	Resveratrol	SCN1A
HSW	Resveratrol	TOP2A
HSW	Resveratrol	CACNA1F
HSW	Resveratrol	NQO2
HSW	Resveratrol	CACNA1A
HSW	Resveratrol	CACNA1I
HSW	Resveratrol	SCN5A
HSW	Resveratrol	KCNJ11
HSW	Resveratrol	CACNA1S
HSW	Resveratrol	KRT7
HSW	Resveratrol	CACNB4
HSW	Resveratrol	CACNA1B
HSW	Resveratrol	CACNA1C
HSW	Resveratrol	CACNA1D
HSW	Resveratrol	SLC6A4
HSW	Resveratrol	CACNB3
HSW	Resveratrol	KCNH2
HSW	Resveratrol	DHFR
HSW	Resveratrol	ATP1A1
HSW	Resveratrol	CACNA1G
HSW	Resveratrol	CACNB2
HSW	Resveratrol	TYMS
HSW	Resveratrol	TOP2B
HSW	Resveratrol	TFAP2C
HSW	Resveratrol	TOX3
HSW	Resveratrol	NAV2
HSW	Resveratrol	TGFB1
HSW	Resveratrol	ADRB2
HSW	Resveratrol	MED1
HSW	Resveratrol	GSK3A
HSW	Resveratrol	NKX3-1
HSW	Resveratrol	CETN2
HSW	Resveratrol	NR0B1
HSW	Resveratrol	CETN1
HSW	Resveratrol	TRPV1
HSW	Resveratrol	SHH
HSW	Resveratrol	LEF1
HSW	Resveratrol	ADRBK1
HSW	Resveratrol	ARRB2
HSW	Resveratrol	ADRB1
HSW	Resveratrol	UCHL1
HSW	Resveratrol	PDE4D
HSW	Resveratrol	FGFR2
HSW	Resveratrol	PGR
HSW	Resveratrol	PPARGC1B
HSW	Resveratrol	WNT4
HSW	Resveratrol	ARRB1
HSW	Resveratrol	NCOA3
HSW	Resveratrol	AREG
HSW	Resveratrol	DRD5
HSW	Resveratrol	ATP2B4
HSW	Resveratrol	ARRDC3
HSW	Resveratrol	GPER1
HSW	Resveratrol	WNT5A
HSW	Resveratrol	ADORA1
HSW	Resveratrol	ADAM17
HSW	Resveratrol	ADRB3
HSW	Resveratrol	NOS2
HSW	Resveratrol	RGS2
HSW	Resveratrol	TRPM8
HSW	Resveratrol	SOX9
HSW	Resveratrol	VDR
HSW	Resveratrol	TPM1
HSW	Resveratrol	EDN2
HSW	Resveratrol	TRIM24
HSW	Resveratrol	TRPA1
HSW	Resveratrol	NOS3
HSW	Polygalacic Acid	SRD5A1
HSW	Polygalacic Acid	SLC8A1
HSW	Polygalacic Acid	F12
HSW	Polygalacic Acid	PRLR
HSW	Polygalacic Acid	ESR1
HSW	Polygalacic Acid	TRPV1
HSW	Polygalacic Acid	PTGER1
HSW	Polygalacic Acid	PTGER4
HSW	Polygalacic Acid	PGR
HSW	Polygalacic Acid	AR
HSW	Polygalacic Acid	NR3C1
HSW	Polygalacic Acid	FADS2
HSW	Polygalacic Acid	FADS1
HSW	Polygalacic Acid	PTGER2
HSW	Polygalacic Acid	PTGS1
HSW	Polygalacic Acid	PTGER3
HSW	Polygalacic Acid	PTGS2
HSW	Polygalacic Acid	ELOVL4
HSW	Polygalacic Acid	ANXA1
HSW	Emodin Anthrone	ESR1
HSW	Emodin Anthrone	HSD17B1
HSW	Emodin Anthrone	TFAP2C
HSW	Emodin Anthrone	TOX3
HSW	Emodin Anthrone	TGFB1
HSW	Emodin Anthrone	MED1
HSW	Emodin Anthrone	NKX3-1
HSW	Emodin Anthrone	ESR2
HSW	Emodin Anthrone	SHH
HSW	Emodin Anthrone	LEF1
HSW	Emodin Anthrone	FGFR2
HSW	Emodin Anthrone	PGR
HSW	Emodin Anthrone	WNT4
HSW	Emodin Anthrone	AREG
HSW	Emodin Anthrone	GPER1
HSW	Emodin Anthrone	WNT5A
HSW	Emodin Anthrone	SOX9
HSW	Emodin Anthrone	VDR
HSW	Emodin Anthrone	TRIM24
HSW	Chrysarobin	ALOX5
HSW	Chrysarobin	SERPINE1
HQ	Kaempferol	PSMD3
HQ	Quercetin	PSMD3
HQ	Formononetin	HSD3B1
HQ	Formononetin	HSD3B2
HQ	Quercetin	MMP2
HQ	Quercetin	HSPA5
HQ	Quercetin	ACACA
HQ	Kaempferol	AHSA1
HQ	Quercetin	AHSA1
HQ	Kaempferol	AKR1C3
HQ	Quercetin	AR
HQ	Kaempferol	SLPI
HQ	Kaempferol	BAX
HQ	Quercetin	BAX
HQ	Kaempferol	BCL2
HQ	Quercetin	BCL2
HQ	Kaempferol	ALOX5
HQ	Quercetin	ALOX5
HQ	Kaempferol	AHR
HQ	Quercetin	AHR
HQ	Formononetin	ATP5F1B
HQ	Quercetin	ABCG2
HQ	Quercetin	BIRC5
HQ	Quercetin	BCL2L1
HQ	Kaempferol	CASP3
HQ	Quercetin	CASP3
HQ	Quercetin	CASP8
HQ	Quercetin	CASP9
HQ	Quercetin	CTSD
HQ	Quercetin	CAV1
HQ	Quercetin	CD40LG
HQ	Kaempferol	CDK1
HQ	Quercetin	CDK1
HQ	Quercetin	TP53
HQ	Quercetin	CLDN4
HQ	Quercetin	COL3A1
HQ	Quercetin	CRP
HQ	Quercetin	CXCL10
HQ	Quercetin	CXCL11
HQ	Quercetin	CXCL2
HQ	Quercetin	CDKN1
HQ	Quercetin	CDKN2A
HQ	Kaempferol	CYP1A1
HQ	Quercetin	CYP1A1
HQ	Kaempferol	CYP1B1
HQ	Quercetin	CYP1B1
HQ	Kaempferol	CYP3A4
HQ	Quercetin	CYP3A4
HQ	Quercetin	DCAF5
HQ	Quercetin	TOP1
HQ	Quercetin	TOP2A
HQ	Quercetin	DUOX2
HQ	Quercetin	EGFR
HQ	Kaempferol	SELE
HQ	Quercetin	SELE
HQ	Formononetin	ESR1
HQ	Formononetin	ESR2
HQ	Quercetin	ELK1
HQ	Quercetin	EIF6
HQ	Quercetin	CCND1
HQ	Quercetin	CCNB1
HQ	Quercetin	GJA1
HQ	Kaempferol	GSTM1
HQ	Quercetin	GSTM1
HQ	Kaempferol	GSTM2
HQ	Quercetin	GSTM2
HQ	Quercetin	HSF1
HQ	Quercetin	HSPB1
HQ	Kaempferol	HMOX1
HQ	Quercetin	HMOX1
HQ	Quercetin	HK2
HQ	Quercetin	NKX3-1
HQ	Kaempferol	HAS2
HQ	Quercetin	HAS2
HQ	Quercetin	HIF1A
HQ	Quercetin	CHUK
HQ	Kaempferol	IKBKB
HQ	Kaempferol	INSR
HQ	Quercetin	INSR
HQ	Quercetin	IGF2
HQ	Quercetin	IGFBP3
HQ	Kaempferol	ICAM1
HQ	Quercetin	ICAM1
HQ	Quercetin	IFNG
HQ	Quercetin	IRF1
HQ	Quercetin	IL1A
HQ	Quercetin	IL1B
HQ	Quercetin	IL10
HQ	Quercetin	IL2
HQ	Formononetin	IL4
HQ	Quercetin	IL6
HQ	Quercetin	IL8
HQ	Kaempferol	MMP1
HQ	Quercetin	MMP1
HQ	Quercetin	MGAM
HQ	Quercetin	MMP9
HQ	Quercetin	MAPK1
HQ	Kaempferol	MAPK8
HQ	Quercetin	MYC
HQ	Quercetin	MPO
HQ	Quercetin	NQO1
HQ	Formononetin	SIRT1
HQ	Formononetin	MT-ND6
HQ	Isorhamnetin	NCF1
HQ	Quercetin	NCF1
HQ	Quercetin	NFKBIA
HQ	Quercetin	NOS3
HQ	Isorhamnetin	NOS2
HQ	Kaempferol	NOS2
HQ	Quercetin	NFE2L2
HQ	Kaempferol	NR1I2
HQ	Quercetin	NR1I2
HQ	Kaempferol	NR1I3
HQ	Quercetin	NR1I3
HQ	Quercetin	ODC1
HQ	Quercetin	SPP1
HQ	Isorhamnetin	OLR1
HQ	Kaempferol	PRXC1A
HQ	Quercetin	PRXC1A
HQ	Quercetin	PPARA
HQ	Quercetin	PPARD
HQ	Formononetin	PPARG
HQ	Kaempferol	PPARG
HQ	Quercetin	PPARG
HQ	Quercetin	PTEN
HQ	Quercetin	SERPINE1
HQ	Quercetin	PARP1
HQ	Quercetin	PCOLCE
HQ	Quercetin	PTGER3
HQ	Quercetin	PTGS1
HQ	Kaempferol	PTGS2
HQ	Quercetin	PTGS2
HQ	Quercetin	ACP3
HQ	Quercetin	CBFA2T1
HQ	Quercetin	PRKCA
HQ	Quercetin	PRKCB
HQ	Quercetin	FOS
HQ	Quercetin	NPEPPS
HQ	Kaempferol	AKT1
HQ	Quercetin	AKT1
HQ	Quercetin	RAF1
HQ	Quercetin	RASSF1
HQ	Quercetin	RASA1
HQ	Quercetin	ERBB2
HQ	Quercetin	ERBB3
HQ	Quercetin	RB1
HQ	Quercetin	RUNX2
HQ	Quercetin	CHEK2
HQ	Kaempferol	PPP3CA
HQ	Quercetin	PON1
HQ	Kaempferol	STAT1
HQ	Quercetin	STAT1
HQ	Quercetin	CCL2
HQ	Kaempferol	SLC2A4
HQ	Quercetin	SLC2A4
HQ	Quercetin	SOD1
HQ	Quercetin	THBD
HQ	Quercetin	F3
HQ	Quercetin	PLAT
HQ	Formononetin	JUN
HQ	Kaempferol	JUN
HQ	Quercetin	JUN
HQ	Quercetin	E2F1
HQ	Quercetin	E2F2
HQ	Isorhamnetin	RELA
HQ	Kaempferol	RELA
HQ	Quercetin	RELA
HQ	Quercetin	TGFB1
HQ	Kaempferol	TNF
HQ	Quercetin	TNF
HQ	Kaempferol	DIO1
HQ	Quercetin	DIO1
HQ	Quercetin	PLAU
HQ	Kaempferol	VCAM1
HQ	Quercetin	VCAM1
HQ	Isorhamnetin	XDH
HQ	Kaempferol	XDH
HQ	Quercetin	XDH
KB	Arachidonic Acid	ALDH2
KB	Eckol	BAX
KB	Eckol	BCL2
KB	Arachidonic Acid	ALOX5
KB	Arachidonic Acid	ABCA1
KB	Arachidonic Acid	GLB1
KB	Arachidonic Acid	CASP3
KB	Eckol	CASP3
KB	Eckol	CASP9
KB	Arachidonic Acid	CDK4
KB	Arachidonic Acid	CETP
KB	Arachidonic Acid	COL1A2
KB	Arachidonic Acid	C1R
KB	Arachidonic Acid	PLA2G4A
KB	Arachidonic Acid	CCND1
KB	Arachidonic Acid	G6PD
KB	Eckol	MMP1
KB	Arachidonic Acid	UCP2
KB	Arachidonic Acid	MAPK1
KB	Arachidonic Acid	ABCC4
KB	Arachidonic Acid	NOS3
KB	Arachidonic Acid	PPARG
KB	Arachidonic Acid	PTEN
KB	Arachidonic Acid	PECAM1
KB	Arachidonic Acid	KCNK10
KB	Arachidonic Acid	KCNK2
KB	Arachidonic Acid	PTGES
KB	Arachidonic Acid	PTGES2
KB	Arachidonic Acid	PTGS2
KB	Arachidonic Acid	PRKCB
KB	Arachidonic Acid	SELP
KB	Eckol	SDHC
KB	Arachidonic Acid	RELA
KB	Arachidonic Acid	TNFRSF1B
MD	Ophiopogonone B	CRYZ
MD	Ophiopogonone B	VKORC1
MD	Ophiopogonone B	NQO1
MD	Ophiopogonin A	GLRA3
MD	Ophiopogonin A	ATP1A1
MD	Ophiopogonin A	GABRB3
MD	Uridine	TYMS
MD	Uridine	NT5C2
MD	Uridine	ADK
MD	Uridine	IMPDH1
MD	Uridine	ENPP1
MD	Uridine	POLA1
MD	Uridine	PNP
MD	Uridine	POLB
MD	Uridine	TERT
MD	Uridine	GSR
MD	Uridine	GCDH
MD	Uridine	ERO1B
MD	Uridine	IVD
MD	Uridine	NQO2
MD	Uridine	DPYD
MD	Uridine	POR
MD	Uridine	VYB5R1
MD	Uridine	MAOB
MD	Uridine	FDXR
MD	Uridine	DAO
MD	Uridine	TXNRD1
MD	Uridine	ACADS
MD	Uridine	CYB5R3
MD	Uridine	MAOA
MD	Uridine	IL4I1
MD	Uridine	AIFM1
MD	Uridine	ACOX1
MD	Uridine	ACADM
MD	Uridine	NQO1
MD	Uridine	XDH
MD	Uridine	DNMT1
MD	Uridine	ACAD8
MD	Uridine	NOS1
MD	Uridine	DLD
MD	Uridine	GFER
MD	Uridine	AK5
MD	Uridine	GUK1
MD	Uridine	ANKH
MD	Uridine	ENPP3
MD	Uridine	APRT
MD	Uridine	AK9
MD	Uridine	NUDT12
MD	Uridine	IMPDH2
MD	6-Aldehydo-Isoophipogonone B	CRYZ
MD	6-Aldehydo-Isoophipogonone B	VKORC1
MD	6-Aldehydo-Isoophipogonone B	NQO1
MD	Ophiopogonanone A	SOAT1
MD	Ophiopogonanone A	MTTP
MD	Ophiopogonanone A	CNR2
MD	Ophiopogonanone A	CNR1
MD	Ophiopogonanone A	SOAT2
MD	Ophiopogonanone A	DRD2
MD	Ophiopogonanone A	PAWR
MD	Methyl Ophiopogonanone B	SOAT1
MD	Methyl Ophiopogonanone B	MTTP
MD	Methyl Ophiopogonanone B	CNR2
MD	Methyl Ophiopogonanone B	CNR1
MD	Methyl Ophiopogonanone B	SOAT2
MD	Methyl Ophiopogonanone B	DRD2
MD	Methyl Ophiopogonanone B	PAWR
MD	Methyl Ophiopogonanone B	AKT1
MD	Methyl Ophiopogonanone B	CD36
MD	Methyl Ophiopogonanone B	CCR7
MD	Methyl Ophiopogonanone B	ABHD6
MD	Methyl Ophiopogonanone B	MGLL
MD	Methyl Ophiopogonanone B	FCER1G
MD	Methyl Ophiopogonanone B	SUMO1
MD	Methyl Ophiopogonanone B	APOH
MD	Methyl Ophiopogonanone B	GPR55
MD	Methyl Ophiopogonanone B	CHRNB2
MD	Methyl Ophiopogonanone B	CETP
MD	Methyl Ophiopogonanone B	FCER1A
MD	Methyl Ophiopogonanone B	CAV3
MD	Methyl Ophiopogonanone B	RNF207
MD	Methyl Ophiopogonanone B	C3
MD	Methyl Ophiopogonanone B	DAGLA
MD	Methyl Ophiopogonanone B	PLIN5
MD	Methyl Ophiopogonanone B	ZP3
MD	Guanosine	POLA1
MD	Guanosine	ADORA2A
MD	Guanosine	POLB
MD	Guanosine	DNMT1
MD	Guanosine	PNP
MD	Guanosine	ADORA2B
MD	Guanosine	ADORA3
MD	Guanosine	ADORA1
MD	Guanosine	TCN1
MD	Guanosine	MUT
MD	Guanosine	MMAB
MD	Guanosine	MTRR
MD	Guanosine	MTRR
MD	Guanosine	CUBN
MD	Guanosine	AMN
MD	Guanosine	MMACHC
MD	Guanosine	MMAA
MD	Guanosine	UHRF1
MD	Guanosine	DNMT3A
MD	Guanosine	POLE
MD	Guanosine	BRCA1
MD	Guanosine	PRKDC
MD	Guanosine	KDMA1
MD	Guanosine	POLG
MD	Guanosine	LIG4
MD	Guanosine	USP7
MD	Guanosine	TCF3
MD	Guanosine	POLD1
MD	Guanosine	PAX5
MD	Guanosine	TRDMT1
MD	Guanosine	TACR2
MD	Guanosine	UHRF2
MD	Guanosine	DNMT3B
MD	Guanosine	CTCF
MD	Guanosine	KDM3A
MD	Guanosine	MGMT
MD	Guanosine	HELLS
MD	Ophiopogonin C	ATP1A1
MD	Methyl Ophiopogonanone A	SOAT1
MD	Methyl Ophiopogonanone A	MTTP
MD	Methyl Ophiopogonanone A	CNR2
MD	Methyl Ophiopogonanone A	CNR1
MD	Methyl Ophiopogonanone A	SOAT2
MD	Methyl Ophiopogonanone A	DRD2
MD	Methyl Ophiopogonanone A	PAWR
MD	Ophiopogonanone C	SOAT1
MD	Ophiopogonanone C	MTTP
MD	Ophiopogonanone C	CNR2
MD	Ophiopogonanone C	CNR1
MD	Ophiopogonanone C	SOAT2
MD	Ophiopogonanone E	SOAT1
MD	Ophiopogonanone E	MTTP
MD	Ophiopogonanone E	CNR2
MD	Ophiopogonanone E	CNR1
MD	Ophiopogonanone E	SOAT2
MD	Ophiopogonanone E	DRD2
MD	Ophiopogonanone E	PAWR
MD	Ophiopogonanone E	AKT1
MD	Ophiopogonanone E	CD36
MD	Ophiopogonanone E	CCR7
MD	Ophiopogonanone E	ABHD6
MD	Ophiopogonanone E	MGLL
MD	Ophiopogonanone E	FCER1G
MD	Ophiopogonanone E	SUMO1
MD	Ophiopogonanone E	APOH
MD	Ophiopogonanone E	GPR55
MD	Ophiopogonanone E	CHRNB2
MD	Ophiopogonanone E	CETP
MD	Ophiopogonanone E	FCER1A
MD	Ophiopogonanone E	CAV3
MD	Ophiopogonanone E	RNF207
MD	Ophiopogonanone E	C3
MD	Ophiopogonanone E	DAGLA
MD	Ophiopogonanone E	PLIN5
MD	Ophiopogonanone E	ZP3
MD	N-Trans-Feruloyltyramine	MTNR1A
MD	N-Trans-Feruloyltyramine	MTNR1B
MD	N-Trans-Feruloyltyramine	HTR2C
MD	Ophiopogonin D	ATP1A1
MD	Ophiopogonin B	ATP1A1
MD	Stigmasterol	KCND1
MD	Stigmasterol	KCNA3
MD	Stigmasterol	PRKAB1
MD	Stigmasterol	ADH1A
MD	Stigmasterol	KCNA10
MD	Stigmasterol	GAMT
MD	Stigmasterol	KCNC3
MD	Stigmasterol	KCNA1
MD	Stigmasterol	KCNA2
MD	Stigmasterol	TPO
MD	Stigmasterol	CAT
MD	Stigmasterol	KCNB1
MD	Stigmasterol	ADH1B
MD	Stigmasterol	DLG4
MD	Stigmasterol	KCNC2
MD	Stigmasterol	KCNC1
MD	Stigmasterol	ADH1C
MD	Stigmasterol	KCNB2
MD	Stigmasterol	KCNA5
MD	Stigmasterol	RNASE1
MD	Stigmasterol	KCND2
MD	Stigmasterol	ALDH2
MD	Stigmasterol	KCNA4
MD	Stigmasterol	KCNA7
MD	Stigmasterol	KCNA6
MD	Stigmasterol	KCND3
MD	Stigmasterol	GUCY1B3
MD	Stigmasterol	GATM
MD	Stigmasterol	KCNK4
MD	Stigmasterol	IYD
MD	Stigmasterol	KCNQ1
MD	Stigmasterol	RDH11
MD	Stigmasterol	RBP3
MD	Stigmasterol	RETSAT
MD	Stigmasterol	CYP17A1
MD	Stigmasterol	RDH13
MD	Stigmasterol	DHRS3
MD	Stigmasterol	RDH5
MD	Stigmasterol	ESR1
MD	Stigmasterol	PGR
MD	Stigmasterol	ALDH1A3
MD	Stigmasterol	RDH12
MD	Stigmasterol	OPRK1
MD	Stigmasterol	DHRS4
MD	Stigmasterol	RBP1
MD	Stigmasterol	ALDHA1
MD	Stigmasterol	RLBP1
MD	Stigmasterol	RDH14
MD	Stigmasterol	RDH8
MD	Stigmasterol	LRAT
MD	Stigmasterol	ALDH1A2
MD	Stigmasterol	NR3C2
MD	Stigmasterol	FBP1
MD	Stigmasterol	DGKI
MD	Stigmasterol	ADH7
MD	Stigmasterol	NFIB
MD	Stigmasterol	CYGB
MD	Stigmasterol	NRXN3
MD	Stigmasterol	LRRC4B
MD	Stigmasterol	AQP8
MD	Stigmasterol	ARX
MD	Stigmasterol	IGF1
MD	Stigmasterol	SHANK3
MD	Stigmasterol	ACY3
MD	Stigmasterol	ASPA
MD	Stigmasterol	NRXN1
MD	Stigmasterol	EDN1
MD	Stigmasterol	OXT
MD	Stigmasterol	MAGI2
MD	Stigmasterol	APOE
MD	Stigmasterol	SOX15
MD	Stigmasterol	CNTNAP4
MD	Stigmasterol	RNASE4
MD	Stigmasterol	RAB3A
MD	Stigmasterol	MC4R
MD	Stigmasterol	IL1B
MD	Stigmasterol	GRIN2A
MD	Stigmasterol	SLC17A7
MD	Stigmasterol	CYP11A1
MD	Stigmasterol	SCN5A
MD	Stigmasterol	SCN10A
MD	Stigmasterol	SPARC
MD	Stigmasterol	SPRCS3
MD	Stigmasterol	RNASE8
MD	Stigmasterol	KCNIP2
MD	Stigmasterol	GRPX7
MD	Stigmasterol	CRLF1
MD	Stigmasterol	FADD
MD	Stigmasterol	SNTG2
MD	Stigmasterol	SCGB1A1
MD	Stigmasterol	OXTR
MD	Stigmasterol	ALDH1B1
MD	Stigmasterol	LEP
MD	Stigmasterol	NLGN1
MD	Stigmasterol	CACNA1D
MD	Stigmasterol	RAPGEF2
MD	Stigmasterol	DARS
MD	Stigmasterol	ANK3
MD	Stigmasterol	KCNE5
MD	Stigmasterol	PPARD
MD	Stigmasterol	NKX2-1
MD	Stigmasterol	MIP
MD	Stigmasterol	RYR3
MD	Stigmasterol	ZPR1
MD	Stigmasterol	ALDH3B1
MD	Stigmasterol	NPPA
MD	Stigmasterol	STX1A
MD	Stigmasterol	PAXBP1
MD	Stigmasterol	PAX7
MD	Stigmasterol	ALDH3B2
MD	Stigmasterol	RNASE2
MD	Stigmasterol	NRXN2
MD	Stigmasterol	ADORA1
MD	Stigmasterol	ADH4
MD	Stigmasterol	GJA5
MD	Stigmasterol	FAS
MD	Stigmasterol	DAB2IP
MD	Stigmasterol	CYP2E1
MD	Stigmasterol	ACY1
MD	Ophiopogon B	GLRA3
MD	Ophiopogon B	ATP1A1
MD	Ophiopogon B	GABRB3
MD	Ophiopogon A	GLRA3
MD	Ophiopogon A	ATP1A1
MD	Ophiopogon A	GABRB3
MD	Orchinol	TYR
MD	Orchinol	DCT
MD	Orchinol	TYRP1
MD	Orchinol	SEC14L3
MD	Orchinol	PPP2CA
MD	Orchinol	PRKCA
MD	Orchinol	NR1I2
MD	Orchinol	ALOX5
MD	Orchinol	PPP2CB
MD	Orchinol	SEC14L2
MD	Orchinol	DGKA
MD	Orchinol	PRKCB
MD	Orchinol	SEC14L4
MD	Orchinol	AP3D1
MD	Orchinol	OCA2
MD	Orchinol	GPR143
ML	Aluminum	TF
ML	Aluminum	ATP1A1
ML	Calcium Sulphate	CACNB1
ML	Calcium Sulphate	CACNA2D1
ML	Calcium Sulphate	CACNA1S
ML	Calcium Sulphate	CACNA1C
ML	Calcium Sulphate	CACNB2
ML	Calcium Sulphate	CACNG1
ML	Calcium Sulphate	FOXL2
ML	Calcium Sulphate	DMTN
ML	Calcium Sulphate	KCNMA1
ML	Calcium Sulphate	P2RX2
ML	Calcium Sulphate	HTR2A
ML	Calcium Sulphate	P2RX3
ML	Calcium Sulphate	CHRNA3
ML	Calcium Sulphate	CHRNB2
ML	Calcium Sulphate	CHRNB4
ML	Calcium Phosphate	CACNB1
ML	Calcium Phosphate	CACNA2D1
ML	Calcium Phosphate	SLC12A2
ML	Calcium Phosphate	SLC12A7
ML	Calcium Phosphate	SLC12A5
ML	Calcium Phosphate	CACNA1S
ML	Calcium Phosphate	CACNA1C
ML	Calcium Phosphate	SLC12A6
ML	Calcium Phosphate	SLC12A1
ML	Calcium Phosphate	CACNB2
ML	Calcium Phosphate	SLC12A4
ML	Calcium Phosphate	CACNG1
ML	Silicon	ADRA1A
ML	Silicon	SLC18A2
ML	Silicon	HTR1A
ML	Calcium Carbonate	FDPS
YYH	Kaempferol	PSMD3
YYH	Quercetin	PSMD3
YYH	Luteolin	MMP2
YYH	Quercetin	MMP2
YYH	Quercetin	HSPA5
YYH	Quercetin	ACACA
YYH	Kaempferol	AHSA1
YYH	Quercetin	AHSA1
YYH	Luteolin	ADCY2
YYH	Kaempferol	AKR1C3
YYH	Luteolin	APP
YYH	Luteolin	AR
YYH	Quercetin	AR
YYH	Kaempferol	SLPI
YYH	Kaempferol	BAX
YYH	Quercetin	BAX
YYH	Kaempferol	BCL2
YYH	Quercetin	BCL2
YYH	Kaempferol	ALOX5
YYH	Quercetin	ALOX5
YYH	Kaempferol	AHR
YYH	Quercetin	AHR
YYH	Quercetin	ABCG2
YYH	Luteolin	XIAP
YYH	Luteolin	BIRC5
YYH	Quercetin	BIRC5
YYH	Luteolin	BCL2L1
YYH	Quercetin	BCL2L1
YYH	Kaempferol	CASP3
YYH	Luteolin	CASP3
YYH	Quercetin	CASP3
YYH	Luteolin	CASP7
YYH	Quercetin	CASP8
YYH	Luteolin	CASP9
YYH	Quercetin	CASP9
YYH	Quercetin	CTSD
YYH	Quercetin	CAV1
YYH	Luteolin	CD40LG
YYH	Quercetin	CD40LG
YYH	Kaempferol	CDK1
YYH	Quercetin	CDK1
YYH	Luteolin	CDK4
YYH	Luteolin	TP53
YYH	Quercetin	TP53
YYH	Quercetin	CLDN4
YYH	Quercetin	COL3A1
YYH	Quercetin	CRP
YYH	Quercetin	CXCL10
YYH	Quercetin	CXCL11
YYH	Quercetin	CXCL2
YYH	Luteolin	CDKN1
YYH	Quercetin	CDKN1
YYH	Quercetin	CDKN2A
YYH	Kaempferol	CYP1A1
YYH	Quercetin	CYP1A1
YYH	Kaempferol	CYP1B1
YYH	Quercetin	CYP1B1
YYH	Kaempferol	CYP3A4
YYH	Quercetin	CYP3A4
YYH	Quercetin	DCAF5
YYH	Luteolin	TOP1
YYH	Quercetin	TOP1
YYH	Luteolin	TOP2A
YYH	Quercetin	TOP2A
YYH	Quercetin	DUOX2
YYH	Luteolin	MDM2
YYH	Luteolin	EGFR
YYH	Quercetin	EGFR
YYH	Kaempferol	SELE
YYH	Quercetin	SELE
YYH	Quercetin	ELK1
YYH	Quercetin	EIF6
YYH	Luteolin	CCND1
YYH	Quercetin	CCND1
YYH	Luteolin	CCNB1
YYH	Quercetin	CCNB1
YYH	Quercetin	GJA1
YYH	Kaempferol	GSTM1
YYH	Quercetin	GSTM1
YYH	Kaempferol	GSTM2
YYH	Quercetin	GSTM2
YYH	Quercetin	HSF1
YYH	Quercetin	HSPB1
YYH	Kaempferol	HMOX1
YYH	Luteolin	HMOX1
YYH	Quercetin	HMOX1
YYH	Luteolin	MET
YYH	Quercetin	HK2
YYH	Quercetin	NKX3-1
YYH	Kaempferol	HAS2
YYH	Quercetin	HAS2
YYH	Quercetin	HIF1A
YYH	Luteolin	MCL1
YYH	Quercetin	CHUK
YYH	Kaempferol	IKBKB
YYH	Kaempferol	INSR
YYH	Luteolin	INSR
YYH	Quercetin	INSR
YYH	Quercetin	IGF2
YYH	Quercetin	IGFBP3
YYH	Kaempferol	ICAM1
YYH	Luteolin	ICAM1
YYH	Quercetin	ICAM1
YYH	Luteolin	IFNG
YYH	Quercetin	IFNG
YYH	Quercetin	IRF1
YYH	Quercetin	IL1A
YYH	Quercetin	IL1B
YYH	Luteolin	IL10
YYH	Quercetin	IL10
YYH	Luteolin	IL2
YYH	Quercetin	IL2
YYH	Luteolin	IL4
YYH	Luteolin	IL6
YYH	Quercetin	IL6
YYH	Quercetin	IL8
YYH	Kaempferol	MMP1
YYH	Luteolin	MMP1
YYH	Quercetin	MMP1
YYH	Luteolin	NUF2
YYH	Quercetin	MGAM
YYH	Luteolin	MMP9
YYH	Quercetin	MMP9
YYH	Luteolin	MAPK1
YYH	Quercetin	MAPK1
YYH	Kaempferol	MAPK8
YYH	Quercetin	MYC
YYH	Quercetin	MPO
YYH	Quercetin	NQO1
YYH	Quercetin	NCF1
YYH	Luteolin	NFKBIA
YYH	Quercetin	NFKBIA
YYH	Quercetin	NOS3
YYH	Kaempferol	NOS2
YYH	Quercetin	NFE2L2
YYH	Kaempferol	NR1I2
YYH	Quercetin	NR1I2
YYH	Kaempferol	NR1I3
YYH	Quercetin	NR1I3
YYH	Quercetin	ODC1
YYH	Quercetin	SPP1
YYH	Kaempferol	PRXC1A
YYH	Quercetin	PRXC1A
YYH	Quercetin	PPARA
YYH	Quercetin	PPARD
YYH	Kaempferol	PPARG
YYH	Luteolin	PPARG
YYH	Quercetin	PPARG
YYH	Quercetin	PTEN
YYH	Quercetin	SERPINE1
YYH	Quercetin	PARP1
YYH	Quercetin	PCOLCE
YYH	Luteolin	PCNA
YYH	Luteolin	PTGES
YYH	Quercetin	PTGER3
YYH	Quercetin	PTGS1
YYH	Kaempferol	PTGS2
YYH	Luteolin	PTGS2
YYH	Quercetin	PTGS2
YYH	Quercetin	ACP3
YYH	Quercetin	CBFA2T1
YYH	Quercetin	PRKCA
YYH	Quercetin	PRKCB
YYH	Quercetin	FOS
YYH	Quercetin	NPEPPS
YYH	Kaempferol	AKT1
YYH	Luteolin	AKT1
YYH	Quercetin	AKT1
YYH	Quercetin	RAF1
YYH	Quercetin	RASSF1
YYH	Quercetin	RASA1
YYH	Luteolin	ERBB2
YYH	Quercetin	ERBB2
YYH	Quercetin	ERBB3
YYH	Luteolin	RB1
YYH	Quercetin	RB1
YYH	Quercetin	RUNX2
YYH	Quercetin	CHEK2
YYH	Kaempferol	PPP3CA
YYH	Quercetin	PON1
YYH	Kaempferol	STAT1
YYH	Quercetin	STAT1
YYH	Quercetin	CCL2
YYH	Kaempferol	SLC2A4
YYH	Luteolin	SLC2A4
YYH	Quercetin	SLC2A4
YYH	Quercetin	SOD1
YYH	Quercetin	THBD
YYH	Quercetin	F3
YYH	Quercetin	PLAT
YYH	Kaempferol	JUN
YYH	Luteolin	JUN
YYH	Quercetin	JUN
YYH	Quercetin	E2F1
YYH	Quercetin	E2F2
YYH	Kaempferol	RELA
YYH	Luteolin	RELA
YYH	Quercetin	RELA
YYH	Quercetin	TGFB1
YYH	Kaempferol	TNF
YYH	Luteolin	TNF
YYH	Quercetin	TNF
YYH	Kaempferol	DIO1
YYH	Quercetin	DIO1
YYH	Luteolin	TYR
YYH	Quercetin	PLAU
YYH	Kaempferol	VCAM1
YYH	Quercetin	VCAM1
YYH	Kaempferol	XDH
YYH	Luteolin	XDH
YYH	Quercetin	XDH
ZJC	Kaempferol	PSMD3
ZJC	Quercetin	PSMD3
ZJC	Quercetin	MMP2
ZJC	Quercetin	HSPA5
ZJC	Quercetin	ACACA
ZJC	Kaempferol	AHSA1
ZJC	Quercetin	AHSA1
ZJC	Kaempferol	AKR1C3
ZJC	Fisetin	AR
ZJC	Quercetin	AR
ZJC	Kaempferol	SLPI
ZJC	Beta-Sitosterol	BAX
ZJC	Fisetin	BAX
ZJC	Kaempferol	BAX
ZJC	Quercetin	BAX
ZJC	Beta-Sitosterol	BCL2
ZJC	Kaempferol	BCL2
ZJC	Quercetin	BCL2
ZJC	Kaempferol	ALOX5
ZJC	Quercetin	ALOX5
ZJC	Kaempferol	AHR
ZJC	Quercetin	AHR
ZJC	Quercetin	ABCG2
ZJC	Quercetin	BIRC5
ZJC	Quercetin	BCL2L1
ZJC	Beta-Sitosterol	CASP3
ZJC	Fisetin	CASP3
ZJC	Kaempferol	CASP3
ZJC	Quercetin	CASP3
ZJC	Beta-Sitosterol	CASP8
ZJC	Fisetin	CASP8
ZJC	Quercetin	CASP8
ZJC	Beta-Sitosterol	CASP9
ZJC	Fisetin	CASP9
ZJC	Quercetin	CASP9
ZJC	Fisetin	CTNNB1
ZJC	Quercetin	CTSD
ZJC	Quercetin	CAV1
ZJC	Fisetin	CD40LG
ZJC	Quercetin	CD40LG
ZJC	Kaempferol	CDK1
ZJC	Quercetin	CDK1
ZJC	Fisetin	CDK4
ZJC	Fisetin	CDK6
ZJC	Fisetin	TP53
ZJC	Quercetin	TP53
ZJC	Quercetin	CLDN4
ZJC	Quercetin	COL3A1
ZJC	Quercetin	CRP
ZJC	Quercetin	CXCL10
ZJC	Quercetin	CXCL11
ZJC	Quercetin	CXCL2
ZJC	Fisetin	CREB1
ZJC	Fisetin	CDKN1
ZJC	Quercetin	CDKN1
ZJC	Quercetin	CDKN2A
ZJC	Kaempferol	CYP1A1
ZJC	Quercetin	CYP1A1
ZJC	Kaempferol	CYP1B1
ZJC	Quercetin	CYP1B1
ZJC	Kaempferol	CYP3A4
ZJC	Quercetin	CYP3A4
ZJC	Quercetin	DCAF5
ZJC	Fisetin	TOP1
ZJC	Quercetin	TOP1
ZJC	Quercetin	TOP2A
ZJC	Quercetin	DUOX2
ZJC	Fisetin	EGFR
ZJC	Quercetin	EGFR
ZJC	Kaempferol	SELE
ZJC	Quercetin	SELE
ZJC	Quercetin	ELK1
ZJC	Fisetin	EIF6
ZJC	Quercetin	EIF6
ZJC	Fisetin	CCND1
ZJC	Quercetin	CCND1
ZJC	Fisetin	CCND2
ZJC	Quercetin	CCNB1
ZJC	Quercetin	GJA1
ZJC	Kaempferol	GSTM1
ZJC	Quercetin	GSTM1
ZJC	Kaempferol	GSTM2
ZJC	Quercetin	GSTM2
ZJC	Quercetin	HSF1
ZJC	Quercetin	HSPB1
ZJC	Kaempferol	HMOX1
ZJC	Quercetin	HMOX1
ZJC	Quercetin	HK2
ZJC	Quercetin	NKX3-1
ZJC	Kaempferol	HAS2
ZJC	Quercetin	HAS2
ZJC	Quercetin	HIF1A
ZJC	Fisetin	MCL1
ZJC	Quercetin	CHUK
ZJC	Kaempferol	IKBKB
ZJC	Fisetin	INSR
ZJC	Kaempferol	INSR
ZJC	Quercetin	INSR
ZJC	Quercetin	IGF2
ZJC	Quercetin	IGFBP3
ZJC	Kaempferol	ICAM1
ZJC	Quercetin	ICAM1
ZJC	Quercetin	IFNG
ZJC	Quercetin	IRF1
ZJC	Quercetin	IL1A
ZJC	Fisetin	IL1B
ZJC	Quercetin	IL1B
ZJC	Quercetin	IL10
ZJC	Quercetin	IL2
ZJC	Fisetin	IL4
ZJC	Fisetin	IL6
ZJC	Quercetin	IL6
ZJC	Fisetin	IL8
ZJC	Quercetin	IL8
ZJC	Kaempferol	MMP1
ZJC	Quercetin	MMP1
ZJC	Fisetin	NUF2
ZJC	Quercetin	MGAM
ZJC	Fisetin	MMP7
ZJC	Quercetin	MMP9
ZJC	Beta-Sitosterol	MAP2
ZJC	Quercetin	MAPK1
ZJC	Kaempferol	MAPK8
ZJC	Fisetin	CDC25C
ZJC	Quercetin	MYC
ZJC	Quercetin	MPO
ZJC	Fisetin	NQO1
ZJC	Quercetin	NQO1
ZJC	Quercetin	NCF1
ZJC	Quercetin	NFKBIA
ZJC	Quercetin	NOS3
ZJC	Kaempferol	NOS2
ZJC	Quercetin	NFE2L2
ZJC	Kaempferol	NR1I2
ZJC	Quercetin	NR1I2
ZJC	Kaempferol	NR1I3
ZJC	Quercetin	NR1I3
ZJC	Quercetin	ODC1
ZJC	Quercetin	SPP1
ZJC	Kaempferol	PRXC1A
ZJC	Quercetin	PRXC1A
ZJC	Quercetin	PPARA
ZJC	Quercetin	PPARD
ZJC	Fisetin	PPARG
ZJC	Kaempferol	PPARG
ZJC	Quercetin	PPARG
ZJC	Quercetin	PTEN
ZJC	Quercetin	SERPINE1
ZJC	Fisetin	CD36
ZJC	Fisetin	PARP1
ZJC	Quercetin	PARP1
ZJC	Quercetin	PCOLCE
ZJC	Quercetin	PTGER3
ZJC	Quercetin	PTGS1
ZJC	Fisetin	PTGS2
ZJC	Kaempferol	PTGS2
ZJC	Quercetin	PTGS2
ZJC	Quercetin	ACP3
ZJC	Quercetin	CBFA2T1
ZJC	Beta-Sitosterol	PRKCA
ZJC	Quercetin	PRKCA
ZJC	Quercetin	PRKCB
ZJC	Quercetin	FOS
ZJC	Quercetin	NPEPPS
ZJC	Fisetin	AKT1
ZJC	Kaempferol	AKT1
ZJC	Quercetin	AKT1
ZJC	Quercetin	RAF1
ZJC	Quercetin	RASSF1
ZJC	Quercetin	RASA1
ZJC	Quercetin	ERBB2
ZJC	Quercetin	ERBB3
ZJC	Quercetin	RB1
ZJC	Quercetin	RUNX2
ZJC	Quercetin	CHEK2
ZJC	Kaempferol	PPP3CA
ZJC	Beta-Sitosterol	PON1
ZJC	Quercetin	PON1
ZJC	Kaempferol	STAT1
ZJC	Quercetin	STAT1
ZJC	Quercetin	CCL2
ZJC	Fisetin	SLC2A4
ZJC	Kaempferol	SLC2A4
ZJC	Quercetin	SLC2A4
ZJC	Quercetin	SOD1
ZJC	Quercetin	THBD
ZJC	Quercetin	F3
ZJC	Quercetin	PLAT
ZJC	Fisetin	TCF7
ZJC	Beta-Sitosterol	JUN
ZJC	Fisetin	JUN
ZJC	Kaempferol	JUN
ZJC	Quercetin	JUN
ZJC	Quercetin	E2F1
ZJC	Quercetin	E2F2
ZJC	Fisetin	RELA
ZJC	Kaempferol	RELA
ZJC	Quercetin	RELA
ZJC	Beta-Sitosterol	TGFB1
ZJC	Quercetin	TGFB1
ZJC	Fisetin	TNF
ZJC	Kaempferol	TNF
ZJC	Quercetin	TNF
ZJC	Fisetin	DIO1
ZJC	Kaempferol	DIO1
ZJC	Quercetin	DIO1
ZJC	Quercetin	PLAU
ZJC	Kaempferol	VCAM1
ZJC	Quercetin	VCAM1
ZJC	Kaempferol	XDH
ZJC	Quercetin	XDH
ZS	Naringenin	HMGCR
ZS	Naringenin	ABAT
ZS	Luteolin	MMP2
ZS	Luteolin	ADCY2
ZS	Naringenin	ADIPOQ
ZS	Naringenin	AKR1C1
ZS	Luteolin	APP
ZS	Luteolin	AR
ZS	Naringenin	APOB
ZS	Nobiletin	BAX
ZS	Naringenin	BCL2
ZS	Nobiletin	BCL2
ZS	Naringenin	GOT1
ZS	Luteolin	XIAP
ZS	Luteolin	BIRC5
ZS	Naringenin	BAD
ZS	Luteolin	BCL2L1
ZS	Luteolin	CASP3
ZS	Naringenin	CASP3
ZS	Luteolin	CASP7
ZS	Luteolin	CASP9
ZS	Nobiletin	CASP9
ZS	Luteolin	CD40LG
ZS	Luteolin	CDK4
ZS	Luteolin	TP53
ZS	Nobiletin	TP53
ZS	Nobiletin	CREB1
ZS	Luteolin	CDKN1
ZS	Naringenin	CYP19A1
ZS	Nobiletin	PLA2G4A
ZS	Luteolin	TOP1
ZS	Luteolin	TOP2A
ZS	Luteolin	MDM2
ZS	Nobiletin	EPHB2
ZS	Luteolin	EGFR
ZS	Naringenin	ESR1
ZS	Naringenin	FASN
ZS	Luteolin	CCND1
ZS	Luteolin	CCNB1
ZS	Naringenin	GSR
ZS	Luteolin	HMOX1
ZS	Luteolin	MET
ZS	Luteolin	MCL1
ZS	Luteolin	INSR
ZS	Luteolin	ICAM1
ZS	Luteolin	IFNG
ZS	Luteolin	IL10
ZS	Luteolin	IL2
ZS	Luteolin	IL4
ZS	Luteolin	IL6
ZS	Luteolin	MMP1
ZS	Luteolin	NUF2
ZS	Naringenin	CES1
ZS	Naringenin	LDLR
ZS	Luteolin	MMP9
ZS	Nobiletin	MMP9
ZS	Nobiletin	TIMP1
ZS	Naringenin	MTTP
ZS	Luteolin	MAPK1
ZS	Naringenin	MAPK1
ZS	Naringenin	MAPK3
ZS	Nobiletin	MAPK8
ZS	Naringenin	ABCC1
ZS	Luteolin	NFKBIA
ZS	Naringenin	PPARA
ZS	Luteolin	PPARG
ZS	Naringenin	PPARG
ZS	Nobiletin	PPARG
ZS	Naringenin	PLB1
ZS	Luteolin	PCNA
ZS	Luteolin	PTGES
ZS	Luteolin	PTGS2
ZS	Nobiletin	PTGS2
ZS	Luteolin	AKT1
ZS	Naringenin	AKT1
ZS	Luteolin	ERBB2
ZS	Luteolin	RB1
ZS	Nobiletin	CD163
ZS	Luteolin	SLC2A4
ZS	Naringenin	SOAT1
ZS	Naringenin	SOAT2
ZS	Naringenin	SREBF1
ZS	Naringenin	SOD1
ZS	Luteolin	JUN
ZS	Nobiletin	JUN
ZS	Luteolin	RELA
ZS	Naringenin	RELA
ZS	Luteolin	TNF
ZS	Luteolin	TYR
ZS	Naringenin	UGT1A1
ZS	Luteolin	XDH
