# Supplementary material for: Identification of molecular mechanisms underlying the therapeutic effects of Xintong granule in coronary artery disease by a network pharmacology and molecular docking approach
Source: Medicine (Baltimore). 2022 Jul 8;101(27):e29829. doi: 10.1097/MD.0000000000029829 (PMC9259182; doi:10.1097/MD.0000000000029829)
Supplement: Supplementary file 2 [file medi-101-e29829-s002.xlsx]

## Sheet: Sheet1
disease	target
Coronary artery disease	HTR2B
Coronary artery disease	FGF1
Coronary artery disease	MAPK14
Coronary artery disease	LCAT
Coronary artery disease	ADRB1
Coronary artery disease	ABCA1
Coronary artery disease	CFB
Coronary artery disease	GPIIb/IIIa
Coronary artery disease	PCSK9
Coronary artery disease	GRIA
Coronary artery disease	NOS2
Coronary artery disease	MYC mRNA
Coronary artery disease	HTR1A
Coronary artery disease	CRP mRNA
Coronary artery disease	LPA mRNA
Coronary artery disease	PCSK9 mRNA
Coronary artery disease	SQLE
Coronary artery disease	FGFR3
Coronary artery disease	PDGFR
Coronary artery disease	ADORA2A
Coronary artery disease	NOS3
Coronary artery disease	VEGFA
Coronary artery disease	HMOX1
Coronary artery disease	CCL2
Coronary artery disease	PTGS2
Coronary artery disease	APOA1
Coronary artery disease	CRP
Coronary artery disease	NPPB
Coronary artery disease	PON1
Coronary artery disease	CD40LG
Coronary artery disease	ACE
Coronary artery disease	LDLR
Coronary artery disease	ANGPTL4
Coronary artery disease	IRS1
Coronary artery disease	MMP3
Coronary artery disease	CDKN2B
Coronary artery disease	MIR146A
Coronary artery disease	APCS
Coronary artery disease	TLR4
Coronary artery disease	CXCL12
Coronary artery disease	KL
Coronary artery disease	PECAM1
Coronary artery disease	EPO
Coronary artery disease	MRAS
Coronary artery disease	TRIB1
Coronary artery disease	MIR146B
Coronary artery disease	ESR1
Coronary artery disease	GDF15
Coronary artery disease	TRAF6
Coronary artery disease	ABCG5
Coronary artery disease	ESR2
Coronary artery disease	JCAD
Coronary artery disease	SORT1
Coronary artery disease	APOC3
Coronary artery disease	LTA
Coronary artery disease	PROCR
Coronary artery disease	IRAK1
Coronary artery disease	DDAH2
Coronary artery disease	GNB3
Coronary artery disease	PLPP3
Coronary artery disease	TERT
Coronary artery disease	PHACTR1
Coronary artery disease	ATP2B1
Coronary artery disease	GUCY1A1
Coronary artery disease	ABCG8
Coronary artery disease	PAPPA
Coronary artery disease	LIPA
Coronary artery disease	NAT2
Coronary artery disease	ADAMTS7
Coronary artery disease	PDGFD
Coronary artery disease	LPA
Coronary artery disease	HECTD4
Coronary artery disease	LMOD1
Coronary artery disease	HHIPL1
Coronary artery disease	ADTRP
Coronary artery disease	WDR12
Coronary artery disease	SH2B3
Coronary artery disease	APOA5
Coronary artery disease	MRPS6
Coronary artery disease	MIA3
Coronary artery disease	TCF21
Coronary artery disease	ABO
Coronary artery disease	ANKS1A
Coronary artery disease	ZC3HC1
Coronary artery disease	LRP6
Coronary artery disease	MEF2A
Coronary artery disease	APOE
Coronary artery disease	IL6
Coronary artery disease	ENPP1
Coronary artery disease	APOB
Coronary artery disease	LMNA
Coronary artery disease	TNF
Coronary artery disease	PKD1
Coronary artery disease	ACTA2
Coronary artery disease	IL10
Coronary artery disease	VWF
Coronary artery disease	BMPR2
Coronary artery disease	ABCC6
Coronary artery disease	FBN1
Coronary artery disease	MTHFR
Coronary artery disease	SLC2A10
Coronary artery disease	APP
Coronary artery disease	PKD2
Coronary artery disease	ENG
Coronary artery disease	ELN
Coronary artery disease	PSEN1
Coronary artery disease	F2
Coronary artery disease	GAA
Coronary artery disease	IL1B
Coronary artery disease	TGFB1
Coronary artery disease	PPARG
Coronary artery disease	NPC1
Coronary artery disease	NOD2
Coronary artery disease	EDN1
Coronary artery disease	TGFBR2
Coronary artery disease	ALB
Coronary artery disease	TP53
Coronary artery disease	AGTR1
Coronary artery disease	COL4A1
Coronary artery disease	SMPD1
Coronary artery disease	MMP9
Coronary artery disease	AGT
Coronary artery disease	SERPINE1
Coronary artery disease	NKX2-5
Coronary artery disease	SMAD3
Coronary artery disease	LPL
Coronary artery disease	COL3A1
Coronary artery disease	MPO
Coronary artery disease	CX3CR1
Coronary artery disease	INS
Coronary artery disease	ACVRL1
Coronary artery disease	CETP
Coronary artery disease	APOA2
Coronary artery disease	SELP
Coronary artery disease	NOTCH1
Coronary artery disease	CXCL8
Coronary artery disease	MYH11
Coronary artery disease	TGFB2
Coronary artery disease	MMP1
Coronary artery disease	ITGB3
Coronary artery disease	TGFBR1
Coronary artery disease	CYBA
Coronary artery disease	EDNRB
Coronary artery disease	HLA-DRB1
Coronary artery disease	CD36
Coronary artery disease	CELA2A
Coronary artery disease	MFN2
Coronary artery disease	ICAM1
Coronary artery disease	MAPT
Coronary artery disease	MED13L
Coronary artery disease	IFNG
Coronary artery disease	GATA4
Coronary artery disease	ABCA4
Coronary artery disease	REN
Coronary artery disease	SQSTM1
Coronary artery disease	CTLA4
Coronary artery disease	RNF213
Coronary artery disease	GATA6
Coronary artery disease	LIPC
Coronary artery disease	F5
Coronary artery disease	PLAT
Coronary artery disease	ADIPOQ
Coronary artery disease	CYBB
Coronary artery disease	GLA
Coronary artery disease	RYR1
Coronary artery disease	SERPINC1
Coronary artery disease	SMAD4
Coronary artery disease	SOD1
Coronary artery disease	NAGLU
Coronary artery disease	HLA-B
Coronary artery disease	F3
Coronary artery disease	HFE
Coronary artery disease	TNFRSF11B
Coronary artery disease	THBD
Coronary artery disease	VCP
Coronary artery disease	STAT3
Coronary artery disease	JAK2
Coronary artery disease	PTEN
Coronary artery disease	PSEN2
Coronary artery disease	F7
Coronary artery disease	F8
Coronary artery disease	JAG1
Coronary artery disease	PSAP
Coronary artery disease	SELE
Coronary artery disease	PTPN22
Coronary artery disease	CST3
Coronary artery disease	TBX5
Coronary artery disease	TRPV4
Coronary artery disease	PTPN11
Coronary artery disease	FIG4
Coronary artery disease	MYLK
Coronary artery disease	LDLRAP1
Coronary artery disease	PARK7
Coronary artery disease	IL18
Coronary artery disease	NT5E
Coronary artery disease	NF1
Coronary artery disease	SERPINA1
Coronary artery disease	SMARCA4
Coronary artery disease	GJA1
Coronary artery disease	BRAF
Coronary artery disease	BDNF
Coronary artery disease	GDNF
Coronary artery disease	NPPA
Coronary artery disease	TGFB3
Coronary artery disease	HLA-DQB1
Coronary artery disease	TLR2
Coronary artery disease	TNNI3
Coronary artery disease	VCAM1
Coronary artery disease	MYH6
Coronary artery disease	CTNNB1
Coronary artery disease	SCN5A
Coronary artery disease	MYH7
Coronary artery disease	IL1RN
Coronary artery disease	KNG1
Coronary artery disease	SLC17A5
Coronary artery disease	GP1BA
Coronary artery disease	PRKG1
Coronary artery disease	LEP
Coronary artery disease	MMP2
Coronary artery disease	HBB
Coronary artery disease	IL4
Coronary artery disease	FAS
Coronary artery disease	AGL
Coronary artery disease	GDF1
Coronary artery disease	NPC2
Coronary artery disease	OLR1
Coronary artery disease	SBF2
Coronary artery disease	TNNT2
Coronary artery disease	GBE1
Coronary artery disease	EGFR
Coronary artery disease	CAV1
Coronary artery disease	EDN3
Coronary artery disease	TNFRSF1A
Coronary artery disease	CFTR
Coronary artery disease	LOX
Coronary artery disease	CFH
Coronary artery disease	PIK3CA
Coronary artery disease	MAPK1
Coronary artery disease	SERPINA3
Coronary artery disease	AKT1
Coronary artery disease	FN1
Coronary artery disease	HMGCR
Coronary artery disease	LAMP2
Coronary artery disease	KRAS
Coronary artery disease	UMOD
Coronary artery disease	F9
Coronary artery disease	TTN
Coronary artery disease	MT-ND1
Coronary artery disease	NCF2
Coronary artery disease	PLG
Coronary artery disease	KALRN
Coronary artery disease	HSPB1
Coronary artery disease	COL1A1
Coronary artery disease	DNM2
Coronary artery disease	CDKN2A
Coronary artery disease	IL17A
Coronary artery disease	G6PC1
Coronary artery disease	GFAP
Coronary artery disease	FGA
Coronary artery disease	CEP290
Coronary artery disease	IL2
Coronary artery disease	LRP5
Coronary artery disease	ECE1
Coronary artery disease	MME
Coronary artery disease	MEFV
Coronary artery disease	IL1A
Coronary artery disease	PON2
Coronary artery disease	F13A1
Coronary artery disease	MGP
Coronary artery disease	TSC2
Coronary artery disease	SPP1
Coronary artery disease	PMS2
Coronary artery disease	HP
Coronary artery disease	P2RY12
Coronary artery disease	ITGA2B
Coronary artery disease	DYNC2H1
Coronary artery disease	IGF1
Coronary artery disease	FCGR2A
Coronary artery disease	PRKAG2
Coronary artery disease	TTR
Coronary artery disease	FLNA
Coronary artery disease	AR
Coronary artery disease	FGF2
Coronary artery disease	NOTCH3
Coronary artery disease	FBLN5
Coronary artery disease	PYGM
Coronary artery disease	HTR2A
Coronary artery disease	DOCK6
Coronary artery disease	VHL
Coronary artery disease	TBX4
Coronary artery disease	TBX1
Coronary artery disease	KCNJ5
Coronary artery disease	TNFRSF11A
Coronary artery disease	MARS1
Coronary artery disease	RETN
Coronary artery disease	CASP3
Coronary artery disease	ADRB2
Coronary artery disease	YY1AP1
Coronary artery disease	GPT
Coronary artery disease	FGF23
Coronary artery disease	PLA2G7
Coronary artery disease	BRCA2
Coronary artery disease	STAT1
Coronary artery disease	CD40
Coronary artery disease	COL2A1
Coronary artery disease	HIF1A
Coronary artery disease	BSCL2
Coronary artery disease	MYBPC3
Coronary artery disease	CERS1
Coronary artery disease	POLG
Coronary artery disease	TEK
Coronary artery disease	IL23R
Coronary artery disease	AGER
Coronary artery disease	NLRP3
Coronary artery disease	HRAS
Coronary artery disease	SLC37A4
Coronary artery disease	CAT
Coronary artery disease	CLCN5
Coronary artery disease	CD4
Coronary artery disease	PPARA
Coronary artery disease	ADAMTS13
Coronary artery disease	KDR
Coronary artery disease	TIMP1
Coronary artery disease	MT-ATP6
Coronary artery disease	EPHX2
Coronary artery disease	F10
Coronary artery disease	ACTC1
Coronary artery disease	MUC1
Coronary artery disease	NDP
Coronary artery disease	PIK3C2A
Coronary artery disease	MED25
Coronary artery disease	DSP
Coronary artery disease	CCR5
Coronary artery disease	CALCA
Coronary artery disease	KCNQ1
Coronary artery disease	ERCC6
Coronary artery disease	PROM1
Coronary artery disease	HTRA1
Coronary artery disease	SEC63
Coronary artery disease	ZFPM2
Coronary artery disease	EDNRA
Coronary artery disease	ELANE
Coronary artery disease	ABCB1
Coronary artery disease	MORC2
Coronary artery disease	NCF1
Coronary artery disease	HNF1B
Coronary artery disease	ADM
Coronary artery disease	GHR
Coronary artery disease	MTR
Coronary artery disease	TARDBP
Coronary artery disease	PLAU
Coronary artery disease	MB
Coronary artery disease	GNAS
Coronary artery disease	ATXN3
Coronary artery disease	APOH
Coronary artery disease	PRKCSH
Coronary artery disease	HSPD1
Coronary artery disease	HLA-DQA1
Coronary artery disease	CXCR4
Coronary artery disease	JUP
Coronary artery disease	ATP2A2
Coronary artery disease	F11
Coronary artery disease	PRKAR1A
Coronary artery disease	CLN3
Coronary artery disease	F12
Coronary artery disease	VDR
Coronary artery disease	APC
Coronary artery disease	PF4
Coronary artery disease	CASR
Coronary artery disease	GLB1
Coronary artery disease	ATXN2
Coronary artery disease	MT-CO1
Coronary artery disease	FGFR1
Coronary artery disease	SOD2
Coronary artery disease	APBB1
Coronary artery disease	SLC34A1
Coronary artery disease	ADAM17
Coronary artery disease	KIT
Coronary artery disease	ALMS1
Coronary artery disease	HSPB8
Coronary artery disease	COMT
Coronary artery disease	IL13
Coronary artery disease	GP6
Coronary artery disease	NODAL
Coronary artery disease	IDUA
Coronary artery disease	LRP1
Coronary artery disease	CCDC65
Coronary artery disease	GATA3
Coronary artery disease	C9orf72
Coronary artery disease	CCL5
Coronary artery disease	MEN1
Coronary artery disease	BRCA1
Coronary artery disease	MTOR
Coronary artery disease	IL12B
Coronary artery disease	CYP2C19
Coronary artery disease	TH
Coronary artery disease	IGFBP7
Coronary artery disease	BGN
Coronary artery disease	ABL1
Coronary artery disease	SMAD6
Coronary artery disease	ADD1
Coronary artery disease	ZNF687
Coronary artery disease	MKS1
Coronary artery disease	COL1A2
Coronary artery disease	CP
Coronary artery disease	ASPA
Coronary artery disease	B2M
Coronary artery disease	FLT1
Coronary artery disease	TNFSF4
Coronary artery disease	DYNC2LI1
Coronary artery disease	ABCA3
Coronary artery disease	CD14
Coronary artery disease	FGB
Coronary artery disease	NDE1
Coronary artery disease	FLT4
Coronary artery disease	MIF
Coronary artery disease	GRN
Coronary artery disease	DNAH5
Coronary artery disease	CLU
Coronary artery disease	FOXP3
Coronary artery disease	MMP12
Coronary artery disease	SLC6A4
Coronary artery disease	SCARB1
Coronary artery disease	C3
Coronary artery disease	RAF1
Coronary artery disease	HLA-A
Coronary artery disease	COL5A1
Coronary artery disease	CSF3
Coronary artery disease	WT1
Coronary artery disease	TMEM67
Coronary artery disease	XYLT1
Coronary artery disease	CBS
Coronary artery disease	CYP27A1
Coronary artery disease	HLA-DPB1
Coronary artery disease	ATM
Coronary artery disease	SOS1
Coronary artery disease	COL4A4
Coronary artery disease	MBL2
Coronary artery disease	APOL1
Coronary artery disease	IL1R1
Coronary artery disease	MYH9
Coronary artery disease	SMAD9
Coronary artery disease	DZIP1L
Coronary artery disease	PHYH
Coronary artery disease	C4A
Coronary artery disease	H2AC18
Coronary artery disease	TET2
Coronary artery disease	CLCN1
Coronary artery disease	SDHB
Coronary artery disease	PYGL
Coronary artery disease	MLXIPL
Coronary artery disease	XYLT2
Coronary artery disease	GSTM1
Coronary artery disease	ZEB2
Coronary artery disease	DMD
Coronary artery disease	MT-ND5
Coronary artery disease	TSC1
Coronary artery disease	PDGFRB
Coronary artery disease	TBX20
Coronary artery disease	ALOX5AP
Coronary artery disease	CAV3
Coronary artery disease	MAP2K1
Coronary artery disease	MT-ND2
Coronary artery disease	ABCC9
Coronary artery disease	IL2RA
Coronary artery disease	OCRL
Coronary artery disease	ITGA2
Coronary artery disease	CTSD
Coronary artery disease	GYS1
Coronary artery disease	ITGAM
Coronary artery disease	PHKA2
Coronary artery disease	MTRR
Coronary artery disease	PLA2G6
Coronary artery disease	PPARGC1A
Coronary artery disease	TNFRSF1B
Coronary artery disease	GJA5
Coronary artery disease	NFKB1
Coronary artery disease	CCN2
Coronary artery disease	GNAQ
Coronary artery disease	TNFSF11
Coronary artery disease	EFEMP2
Coronary artery disease	BMP2
Coronary artery disease	MMACHC
Coronary artery disease	FGFR2
Coronary artery disease	IRF5
Coronary artery disease	SFTPC
Coronary artery disease	NPY
Coronary artery disease	ANO5
Coronary artery disease	INSR
Coronary artery disease	POMGNT1
Coronary artery disease	CHAT
Coronary artery disease	ABCC8
Coronary artery disease	MMP13
Coronary artery disease	MT-CYB
Coronary artery disease	COL4A2
Coronary artery disease	S100B
Coronary artery disease	XDH
Coronary artery disease	NPHP3
Coronary artery disease	FOXE3
Coronary artery disease	CD34
Coronary artery disease	MTM1
Coronary artery disease	CYP11B2
Coronary artery disease	PGF
Coronary artery disease	NRAS
Coronary artery disease	PPBP
Coronary artery disease	RBP4
Coronary artery disease	SLC19A3
Coronary artery disease	CCND1
Coronary artery disease	PTGIS
Coronary artery disease	EGF
Coronary artery disease	ERBB2
Coronary artery disease	HAND2
Coronary artery disease	ZIC3
Coronary artery disease	CDH23
Coronary artery disease	KCNJ11
Coronary artery disease	MFAP5
Coronary artery disease	APLN
Coronary artery disease	MT-CO3
Coronary artery disease	ADA2
Coronary artery disease	PDE5A
Coronary artery disease	THPO
Coronary artery disease	SDHD
Coronary artery disease	DES
Coronary artery disease	HBA1
Coronary artery disease	NOTCH2
Coronary artery disease	SORL1
Coronary artery disease	KCNH2
Coronary artery disease	BTNL2
Coronary artery disease	BMP6
Coronary artery disease	BMP4
Coronary artery disease	MT-ND6
Coronary artery disease	SELL
Coronary artery disease	OPTN
Coronary artery disease	IL12A
Coronary artery disease	LGALS2
Coronary artery disease	SST
Coronary artery disease	ALPL
Coronary artery disease	POMC
Coronary artery disease	PDGFB
Coronary artery disease	AHSG
Coronary artery disease	DYRK1B
Coronary artery disease	NOS1
Coronary artery disease	SAA1
Coronary artery disease	NSD1
Coronary artery disease	CCL11
Coronary artery disease	TYR
Coronary artery disease	ABCB4
Coronary artery disease	SREBF1
Coronary artery disease	NAMPT
Coronary artery disease	AGTR2
Coronary artery disease	NR4A2
Coronary artery disease	CACNA1C
Coronary artery disease	BBS12
Coronary artery disease	HNRNPA1
Coronary artery disease	FOXF1
Coronary artery disease	GHRL
Coronary artery disease	RYR2
Coronary artery disease	FASLG
Coronary artery disease	MMP8
Coronary artery disease	A2M
Coronary artery disease	HGF
Coronary artery disease	CYP7A1
Coronary artery disease	MYD88
Coronary artery disease	ACTA1
Coronary artery disease	LCN2
Coronary artery disease	CSF2
Coronary artery disease	IFT140
Coronary artery disease	ADH1C
Coronary artery disease	NR3C1
Coronary artery disease	GIGYF2
Coronary artery disease	SOD3
Coronary artery disease	FOS
Coronary artery disease	GGT1
Coronary artery disease	ACTB
Coronary artery disease	COG2
Coronary artery disease	TG
Coronary artery disease	PEX6
Coronary artery disease	SURF1
Coronary artery disease	APOA4
Coronary artery disease	MAT2A
Coronary artery disease	CASP8
Coronary artery disease	ABCB11
Coronary artery disease	MT-ND4
Coronary artery disease	GATA5
Coronary artery disease	ADAM10
Coronary artery disease	PITX2
Coronary artery disease	MYC
Coronary artery disease	CHD7
Coronary artery disease	IFIH1
Coronary artery disease	IQCB1
Coronary artery disease	RHOA
Coronary artery disease	MC4R
Coronary artery disease	PLTP
Coronary artery disease	IL6R
Coronary artery disease	G6PD
Coronary artery disease	ADA
Coronary artery disease	PTGS1
Coronary artery disease	FBN2
Coronary artery disease	CASP1
Coronary artery disease	ENO2
Coronary artery disease	HLA-C
Coronary artery disease	MMP7
Coronary artery disease	ALOX5
Coronary artery disease	IGF2
Coronary artery disease	PLA2G2A
Coronary artery disease	RHO
Coronary artery disease	BBS1
Coronary artery disease	PTX3
Coronary artery disease	EP300
Coronary artery disease	SERPINF1
Coronary artery disease	LIPE
Coronary artery disease	CYP2C9
Coronary artery disease	CD8A
Coronary artery disease	TF
Coronary artery disease	CREBBP
Coronary artery disease	MT-CO2
Coronary artery disease	CLCN6
Coronary artery disease	GJC2
Coronary artery disease	NR3C2
Coronary artery disease	NKX2-6
Coronary artery disease	HTRA2
Coronary artery disease	PRMT7
Coronary artery disease	SCN1A
Coronary artery disease	COL7A1
Coronary artery disease	CALR
Coronary artery disease	NLRP1
Coronary artery disease	TBK1
Coronary artery disease	ABCA7
Coronary artery disease	TLR5
Coronary artery disease	PON3
Coronary artery disease	VPS13C
Coronary artery disease	GPX1
Coronary artery disease	OFD1
Coronary artery disease	GAPDH
Coronary artery disease	FLNC
Coronary artery disease	PKP2
Coronary artery disease	SOST
Coronary artery disease	CYCS
Coronary artery disease	APOC1
Coronary artery disease	ALDH2
Coronary artery disease	GATA1
Coronary artery disease	NAGA
Coronary artery disease	BGLAP
Coronary artery disease	NR1H4
Coronary artery disease	ACP5
Coronary artery disease	CDH1
Coronary artery disease	ICOSLG
Coronary artery disease	KRT5
Coronary artery disease	INVS
Coronary artery disease	SERPINF2
Coronary artery disease	CEP19
Coronary artery disease	SLC2A1
Coronary artery disease	RRM2B
Coronary artery disease	SPARC
Coronary artery disease	ATG16L1
Coronary artery disease	COL5A2
Coronary artery disease	RUNX1
Coronary artery disease	HNF1A
Coronary artery disease	HMGB1
Coronary artery disease	BSND
Coronary artery disease	GDF2
Coronary artery disease	FABP3
Coronary artery disease	WRN
Coronary artery disease	ANGPT2
Coronary artery disease	HSD17B10
Coronary artery disease	TBX18
Coronary artery disease	AIFM1
Coronary artery disease	GCH1
Coronary artery disease	IL5
Coronary artery disease	LIMK1
Coronary artery disease	BBS10
Coronary artery disease	HNRNPA2B1
Coronary artery disease	HSPA4
Coronary artery disease	SHH
Coronary artery disease	IFNA1
Coronary artery disease	GCG
Coronary artery disease	IGF1R
Coronary artery disease	ARSA
Coronary artery disease	TAGLN
Coronary artery disease	FKRP
Coronary artery disease	HBA2
Coronary artery disease	AVP
Coronary artery disease	NTRK1
Coronary artery disease	TIMP2
Coronary artery disease	PAX6
Coronary artery disease	COX5A
Coronary artery disease	DLD
Coronary artery disease	ABHD5
Coronary artery disease	FKTN
Coronary artery disease	ERCC1
Coronary artery disease	CXCL10
Coronary artery disease	CYP1B1
Coronary artery disease	TBL2
Coronary artery disease	ANGPT1
Coronary artery disease	LGALS3
Coronary artery disease	IL21
Coronary artery disease	PRPS1
Coronary artery disease	PTH
Coronary artery disease	NFKBIA
Coronary artery disease	INSL6
Coronary artery disease	BAZ1B
Coronary artery disease	PTCH1
Coronary artery disease	PMM2
Coronary artery disease	PSMA6
Coronary artery disease	UTS2
Coronary artery disease	DNAJC13
Coronary artery disease	CCR2
Coronary artery disease	LIPG
Coronary artery disease	PEX12
Coronary artery disease	PAX2
Coronary artery disease	ABCD1
Coronary artery disease	THBS1
Coronary artery disease	ANKH
Coronary artery disease	JUN
Coronary artery disease	NHLRC1
Coronary artery disease	HAMP
Coronary artery disease	LEPR
Coronary artery disease	ERCC8
Coronary artery disease	MKKS
Coronary artery disease	F2R
Coronary artery disease	TRIM2
Coronary artery disease	SFTPB
Coronary artery disease	RUNX2
Coronary artery disease	FMR1
Coronary artery disease	SIRT1
Coronary artery disease	BCHE
Coronary artery disease	IFNGR1
Coronary artery disease	CFI
Coronary artery disease	PRL
Coronary artery disease	ITGB2
Coronary artery disease	CD28
Coronary artery disease	MYOCD
Coronary artery disease	CYP1A1
Coronary artery disease	CTNS
Coronary artery disease	PHKG2
Coronary artery disease	MT-ND3
Coronary artery disease	DLL4
Coronary artery disease	IFT172
Coronary artery disease	BRCC3
Coronary artery disease	CPT2
Coronary artery disease	LRRC56
Coronary artery disease	ACHE
Coronary artery disease	NDUFS4
Coronary artery disease	BLK
Coronary artery disease	CLCN7
Coronary artery disease	CCL3
Coronary artery disease	IKBKG
Coronary artery disease	LRP8
Coronary artery disease	GSTT1
Coronary artery disease	PRKACA
Coronary artery disease	TULP1
Coronary artery disease	SERPINH1
Coronary artery disease	NEK8
Coronary artery disease	PDCD1
Coronary artery disease	VIP
Coronary artery disease	PRKCQ
Coronary artery disease	TPO
Coronary artery disease	VKORC1
Coronary artery disease	NGF
Coronary artery disease	FBXO7
Coronary artery disease	UGT1A1
Coronary artery disease	GYG1
Coronary artery disease	CYP2D6
Coronary artery disease	KITLG
Coronary artery disease	RIPK1
Coronary artery disease	CYP3A5
Coronary artery disease	CD79A
Coronary artery disease	ACE2
Coronary artery disease	GGCX
Coronary artery disease	COL18A1
Coronary artery disease	CDH5
Coronary artery disease	BAX
Coronary artery disease	PTPRC
Coronary artery disease	CTSB
Coronary artery disease	ERBB4
Coronary artery disease	KRT8
Coronary artery disease	SLC11A1
Coronary artery disease	SGSH
Coronary artery disease	LDB3
Coronary artery disease	EMD
Coronary artery disease	RPGR
Coronary artery disease	CYP17A1
Coronary artery disease	VCL
Coronary artery disease	CFC1
Coronary artery disease	CITED2
Coronary artery disease	GTF2I
Coronary artery disease	CHIT1
Coronary artery disease	SDHA
Coronary artery disease	DNAH11
Coronary artery disease	AMPD1
Coronary artery disease	PEX7
Coronary artery disease	CDKN1C
Coronary artery disease	RELA
Coronary artery disease	MEF2C
Coronary artery disease	ITPKC
Coronary artery disease	CRYAA
Coronary artery disease	HSPG2
Coronary artery disease	FCGR2B
Coronary artery disease	PRODH
Coronary artery disease	ANXA5
Coronary artery disease	DRD2
Coronary artery disease	CCR1
Coronary artery disease	MITF
Coronary artery disease	ZMPSTE24
Coronary artery disease	CRELD1
Coronary artery disease	CLIP2
Coronary artery disease	PAH
Coronary artery disease	HBG2
Coronary artery disease	ACAN
Coronary artery disease	BCS1L
Coronary artery disease	ARSB
Coronary artery disease	IL12RB1
Coronary artery disease	CDKN1A
Coronary artery disease	PDE3A
Coronary artery disease	S100A12
Coronary artery disease	DYRK1A
Coronary artery disease	ERCC2
Coronary artery disease	HNF4A
Coronary artery disease	FTL
Coronary artery disease	APOC2
Coronary artery disease	SPG7
Coronary artery disease	GTF2IRD1
Coronary artery disease	TNFAIP3
Coronary artery disease	NRG1
Coronary artery disease	PHOX2B
Coronary artery disease	CD163
Coronary artery disease	NFE2L2
Coronary artery disease	RPGRIP1L
Coronary artery disease	TMEM231
Coronary artery disease	CPS1
Coronary artery disease	TWNK
Coronary artery disease	HTR1B
Coronary artery disease	GJA4
Coronary artery disease	GSTP1
Coronary artery disease	SMAD2
Coronary artery disease	GSR
Coronary artery disease	CSF1
Coronary artery disease	MTTP
Coronary artery disease	THBS2
Coronary artery disease	NPPC
Coronary artery disease	KCNJ8
Coronary artery disease	SLC25A4
Coronary artery disease	GCK
Coronary artery disease	GSK3B
Coronary artery disease	BMPR1A
Coronary artery disease	CYP3A4
Coronary artery disease	TXN
Coronary artery disease	CDK8
Coronary artery disease	SRC
Coronary artery disease	FGG
Coronary artery disease	SHBG
Coronary artery disease	PDGFRA
Coronary artery disease	BCL2
Coronary artery disease	PPM1K
Coronary artery disease	GCLM
Coronary artery disease	SLC20A2
Coronary artery disease	KCNMA1
Coronary artery disease	LBR
Coronary artery disease	TPM1
Coronary artery disease	CSTB
Coronary artery disease	STAT5B
Coronary artery disease	KMT2A
Coronary artery disease	PROS1
Coronary artery disease	CYP19A1
Coronary artery disease	ARID1B
Coronary artery disease	KRT18
Coronary artery disease	MSH2
Coronary artery disease	KCNE2
Coronary artery disease	TMEM43
Coronary artery disease	IDS
Coronary artery disease	WFS1
Coronary artery disease	HSPA1A
Coronary artery disease	DNMT3A
Coronary artery disease	CR1
Coronary artery disease	GPC3
Coronary artery disease	NBN
Coronary artery disease	IGFBP3
Coronary artery disease	GALNS
Coronary artery disease	GUSB
Coronary artery disease	RAC1
Coronary artery disease	ADORA1
Coronary artery disease	POSTN
Coronary artery disease	TNNT1
Coronary artery disease	MSR1
Coronary artery disease	IFT88
Coronary artery disease	TMEM216
Coronary artery disease	CD55
Coronary artery disease	MMP14
Coronary artery disease	ALK
Coronary artery disease	PNPLA3
Coronary artery disease	BRF1
Coronary artery disease	S100A9
Coronary artery disease	SCO2
Coronary artery disease	FABP4
Coronary artery disease	CXCR3
Coronary artery disease	CHGA
Coronary artery disease	ITGA4
Coronary artery disease	LTBP3
Coronary artery disease	NOX4
Coronary artery disease	DPP4
Coronary artery disease	NEU1
Coronary artery disease	PEX1
Coronary artery disease	DCN
Coronary artery disease	TKT
Coronary artery disease	ODAD3
Coronary artery disease	CREB1
Coronary artery disease	CBL
Coronary artery disease	POLR1C
Coronary artery disease	KCNJ2
Coronary artery disease	CPB2
Coronary artery disease	C5
Coronary artery disease	SLC12A3
Coronary artery disease	MAPK3
Coronary artery disease	DNMT1
Coronary artery disease	GCLC
Coronary artery disease	PRF1
Coronary artery disease	TRPM4
Coronary artery disease	CIITA
Coronary artery disease	RLBP1
Coronary artery disease	BBS2
Coronary artery disease	HADHA
Coronary artery disease	NRP1
Coronary artery disease	FCGR3B
Coronary artery disease	SMC1A
Coronary artery disease	PPP1R17
Coronary artery disease	SGCD
Coronary artery disease	SLC2A9
Coronary artery disease	TPM2
Coronary artery disease	CAPN3
Coronary artery disease	IL2RB
Coronary artery disease	C1S
Coronary artery disease	IGFBP1
Coronary artery disease	RBCK1
Coronary artery disease	GNPTAB
Coronary artery disease	NR2F2
Coronary artery disease	GRIN1
Coronary artery disease	SH2D1A
Coronary artery disease	PHEX
Coronary artery disease	PIGL
Coronary artery disease	IFNB1
Coronary artery disease	COL11A2
Coronary artery disease	FOXC1
Coronary artery disease	IFNGR2
Coronary artery disease	ADRB3
Coronary artery disease	VEGFC
Coronary artery disease	MVK
Coronary artery disease	ANG
Coronary artery disease	PIK3R1
Coronary artery disease	NADSYN1
Coronary artery disease	NPHS1
Coronary artery disease	AOC3
Coronary artery disease	SLC26A1
Coronary artery disease	HYDIN
Coronary artery disease	EPOR
Coronary artery disease	KCNE1
Coronary artery disease	SCNN1A
Coronary artery disease	ITLN1
Coronary artery disease	WASHC5
Coronary artery disease	FCGR3A
Coronary artery disease	PALB2
Coronary artery disease	MPV17
Coronary artery disease	CORIN
Coronary artery disease	CHI3L1
Coronary artery disease	PDE4D
Coronary artery disease	HCN4
Coronary artery disease	ADAMTS4
Coronary artery disease	PNPLA2
Coronary artery disease	PKD2L1
Coronary artery disease	SFTPD
Coronary artery disease	VIM
Coronary artery disease	SLC4A1
Coronary artery disease	IL33
Coronary artery disease	SOX9
Coronary artery disease	NRTN
Coronary artery disease	ITGAL
Coronary artery disease	PRKCD
Coronary artery disease	TLR3
Coronary artery disease	SLC8A1
Coronary artery disease	BAG3
Coronary artery disease	SRFBP1
Coronary artery disease	NEK9
Coronary artery disease	PEX2
Coronary artery disease	HSPA8
Coronary artery disease	CMA1
Coronary artery disease	OPA1
Coronary artery disease	TOR1A
Coronary artery disease	DKK1
Coronary artery disease	RFC2
Coronary artery disease	NPC1L1
Coronary artery disease	SELENON
Coronary artery disease	KLF4
Coronary artery disease	MAN2B1
Coronary artery disease	LAMA2
Coronary artery disease	MDM2
Coronary artery disease	GATAD1
Coronary artery disease	SETBP1
Coronary artery disease	CDKN1B
Coronary artery disease	SYNE1
Coronary artery disease	CASQ2
Coronary artery disease	JPH3
Coronary artery disease	ITGA3
Coronary artery disease	SLC22A5
Coronary artery disease	IL7R
Coronary artery disease	FTO
Coronary artery disease	RB1
Coronary artery disease	HLA-G
Coronary artery disease	AQP4
Coronary artery disease	DNAI1
Coronary artery disease	LZTR1
Coronary artery disease	NDUFAF6
Coronary artery disease	DBH
Coronary artery disease	TIMP3
Coronary artery disease	PRKCA
Coronary artery disease	TSHR
Coronary artery disease	ZFHX3
Coronary artery disease	CUBN
Coronary artery disease	SLC34A3
Coronary artery disease	DSG2
Coronary artery disease	THBS4
Coronary artery disease	BDKRB2
Coronary artery disease	SETD2
Coronary artery disease	LDHA
Coronary artery disease	CDK5
Coronary artery disease	CRH
Coronary artery disease	S100A8
Coronary artery disease	TNFSF15
Coronary artery disease	TGIF1
Coronary artery disease	BCL2L1
Coronary artery disease	RAD51C
Coronary artery disease	CTSK
Coronary artery disease	TCF7L2
Coronary artery disease	TOMM40
Coronary artery disease	CACNA1S
Coronary artery disease	TREX1
Coronary artery disease	WNT1
Coronary artery disease	SLC22A4
Coronary artery disease	VLDLR
Coronary artery disease	PGR
Coronary artery disease	FOXP1
Coronary artery disease	ADRA2B
Coronary artery disease	LMNB1
Coronary artery disease	TLR9
Coronary artery disease	MYO7A
Coronary artery disease	RAD51
Coronary artery disease	NCAM1
Coronary artery disease	TGM2
Coronary artery disease	GSN
Coronary artery disease	SMARCAL1
Coronary artery disease	MAOA
Coronary artery disease	SLC9A1
Coronary artery disease	IRGM
Coronary artery disease	ETV6
Coronary artery disease	IL15
Coronary artery disease	SLC29A3
Coronary artery disease	NDUFV2
Coronary artery disease	CACNA1D
Coronary artery disease	RBPJ
Coronary artery disease	TMEM106B
Coronary artery disease	TAC1
Coronary artery disease	WDR35
Coronary artery disease	ADCY10
Coronary artery disease	MYO9B
Coronary artery disease	ITGB1
Coronary artery disease	LTF
Coronary artery disease	RTEL1
Coronary artery disease	KMT2B
Coronary artery disease	CASP9
Coronary artery disease	SYP
Coronary artery disease	HDAC9
Coronary artery disease	RAI1
Coronary artery disease	TFAP2B
Coronary artery disease	NDUFV1
Coronary artery disease	CDH2
Coronary artery disease	FHL1
Coronary artery disease	AVPR2
Coronary artery disease	HSP90AA1
Coronary artery disease	RARRES2
Coronary artery disease	KIF6
Coronary artery disease	IL3
Coronary artery disease	LARGE1
Coronary artery disease	PLN
Coronary artery disease	CYBC1
Coronary artery disease	SCN9A
Coronary artery disease	HJV
Coronary artery disease	MAOB
Coronary artery disease	FLI1
Coronary artery disease	BCR
Coronary artery disease	HGSNAT
Coronary artery disease	IDH2
Coronary artery disease	ANGPTL3
Coronary artery disease	PPP1CB
Coronary artery disease	FOXC2
Coronary artery disease	FKBP10
Coronary artery disease	NEB
Coronary artery disease	RPS27A
Coronary artery disease	SYK
Coronary artery disease	ATP1A1
Coronary artery disease	TCIRG1
Coronary artery disease	TAB2
Coronary artery disease	PDGFA
Coronary artery disease	BBS4
Coronary artery disease	PEX5
Coronary artery disease	SEMA3C
Coronary artery disease	ADAR
Coronary artery disease	PRDM16
Coronary artery disease	CYGB
Coronary artery disease	FANCI
Coronary artery disease	AIF1
Coronary artery disease	SKI
Coronary artery disease	IFNA2
Coronary artery disease	BBS7
Coronary artery disease	VTN
Coronary artery disease	CD44
Coronary artery disease	UNC5C
Coronary artery disease	IL6ST
Coronary artery disease	TLL1
Coronary artery disease	ARHGAP9
Coronary artery disease	SGCB
Coronary artery disease	PLCE1
Coronary artery disease	COQ2
Coronary artery disease	ABCG1
Coronary artery disease	AKT2
Coronary artery disease	AHSP
Coronary artery disease	SOCS1
Coronary artery disease	AIP
Coronary artery disease	PLEC
Coronary artery disease	LTBP2
Coronary artery disease	STN1
Coronary artery disease	ARG1
Coronary artery disease	VCAN
Coronary artery disease	FXN
Coronary artery disease	PROC
Coronary artery disease	RIT1
Coronary artery disease	CNR1
Coronary artery disease	CYP27B1
Coronary artery disease	SERPIND1
Coronary artery disease	FANCA
Coronary artery disease	TSFM
Coronary artery disease	U2AF1
Coronary artery disease	LAMB2
Coronary artery disease	BMPR1B
Coronary artery disease	STK11
Coronary artery disease	PARP1
Coronary artery disease	MYOC
Coronary artery disease	SLCO1B1
Coronary artery disease	XRCC1
Coronary artery disease	CD46
Coronary artery disease	HBEGF
Coronary artery disease	ACTN2
Coronary artery disease	RMND1
Coronary artery disease	DNAH8
Coronary artery disease	EFEMP1
Coronary artery disease	ANKS6
Coronary artery disease	MYCN
Coronary artery disease	NTRK2
Coronary artery disease	TYMP
Coronary artery disease	DDX58
Coronary artery disease	USP8
Coronary artery disease	PAFAH1B1
Coronary artery disease	GALNT3
Coronary artery disease	UCP2
Coronary artery disease	BBS9
Coronary artery disease	FLNB
Coronary artery disease	C4B
Coronary artery disease	MAPK8
Coronary artery disease	POGZ
Coronary artery disease	ACTG1
Coronary artery disease	IRS2
Coronary artery disease	GH1
Coronary artery disease	MAPK10
Coronary artery disease	SKIV2L
Coronary artery disease	REST
Coronary artery disease	BTD
Coronary artery disease	XIAP
Coronary artery disease	BTK
Coronary artery disease	CYP11B1
Coronary artery disease	DPYD
Coronary artery disease	MMUT
Coronary artery disease	SPATA7
Coronary artery disease	ARHGAP31
Coronary artery disease	TNXB
Coronary artery disease	LTBP4
Coronary artery disease	CD27
Coronary artery disease	NOX1
Coronary artery disease	IL7
Coronary artery disease	SDCCAG8
Coronary artery disease	GNE
Coronary artery disease	IL16
Coronary artery disease	DAG1
Coronary artery disease	DNASE1
Coronary artery disease	CD68
Coronary artery disease	SAMHD1
Coronary artery disease	ERCC4
Coronary artery disease	FABP2
Coronary artery disease	PLAUR
Coronary artery disease	MSX2
Coronary artery disease	NPR2
Coronary artery disease	HAVCR1
Coronary artery disease	GLI2
Coronary artery disease	PACS1
Coronary artery disease	CYP2E1
Coronary artery disease	PEX19
Coronary artery disease	POMT2
Coronary artery disease	NR1H3
Coronary artery disease	CSRP3
Coronary artery disease	ARMS2
Coronary artery disease	EPHB4
Coronary artery disease	PRDM6
Coronary artery disease	IRF1
Coronary artery disease	KCNA5
Coronary artery disease	DMPK
Coronary artery disease	CCR3
Coronary artery disease	ISL1
Coronary artery disease	CDC42
Coronary artery disease	KAT6B
Coronary artery disease	GP1BB
Coronary artery disease	CTCF
Coronary artery disease	GMPPB
Coronary artery disease	CCL4
Coronary artery disease	PFN1
Coronary artery disease	LIFR
Coronary artery disease	TCAP
Coronary artery disease	BRIP1
Coronary artery disease	CD80
Coronary artery disease	NDUFS2
Coronary artery disease	ANKRD11
Coronary artery disease	KCNJ1
Coronary artery disease	STAR
Coronary artery disease	C2
Coronary artery disease	IL17F
Coronary artery disease	TAFAZZIN
Coronary artery disease	RAB3GAP1
Coronary artery disease	TMPO
Coronary artery disease	ROCK1
Coronary artery disease	SOS2
Coronary artery disease	CD86
Coronary artery disease	DSC2
Coronary artery disease	MET
Coronary artery disease	ORAI1
Coronary artery disease	BMP1
Coronary artery disease	GNS
Coronary artery disease	CFAP298
Coronary artery disease	CARD14
Coronary artery disease	SLC40A1
Coronary artery disease	GATA2
Coronary artery disease	RNASE3
Coronary artery disease	COL6A1
Coronary artery disease	OTC
Coronary artery disease	PIK3CG
Coronary artery disease	PEX3
Coronary artery disease	IL1RAPL2
Coronary artery disease	CYP21A2
Coronary artery disease	POU5F1
Coronary artery disease	FAM13A
Coronary artery disease	ADAMTSL1
Coronary artery disease	DDIT3
Coronary artery disease	BMPER
Coronary artery disease	LRP2
Coronary artery disease	SHOC2
Coronary artery disease	HSPA5
Coronary artery disease	GAST
Coronary artery disease	STAT6
Coronary artery disease	TPM3
Coronary artery disease	SCNN1B
Coronary artery disease	RNASEH2C
Coronary artery disease	EVC2
Coronary artery disease	ANKRD1
Coronary artery disease	CHRNA3
Coronary artery disease	GC
Coronary artery disease	NQO1
Coronary artery disease	PEX10
Coronary artery disease	SP1
Coronary artery disease	PDYN
Coronary artery disease	YARS2
Coronary artery disease	AARS2
Coronary artery disease	STAT5A
Coronary artery disease	ATXN1
Coronary artery disease	KCNQ3
Coronary artery disease	CKM
Coronary artery disease	EIF2B2
Coronary artery disease	NIPBL
Coronary artery disease	KLK3
Coronary artery disease	DYM
Coronary artery disease	ERBB3
Coronary artery disease	PSRC1
Coronary artery disease	AHDC1
Coronary artery disease	SELPLG
Coronary artery disease	EPRS1
Coronary artery disease	PDE4A
Coronary artery disease	SREBF2
Coronary artery disease	PPARD
Coronary artery disease	MRE11
Coronary artery disease	SEMA3D
Coronary artery disease	SMTN
Coronary artery disease	FURIN
Coronary artery disease	CCR4
Coronary artery disease	SLC2A2
Coronary artery disease	FADD
Coronary artery disease	FANCC
Coronary artery disease	NRXN1
Coronary artery disease	PCNA
Coronary artery disease	TFAM
Coronary artery disease	PEX26
Coronary artery disease	UBE2L3
Coronary artery disease	UROS
Coronary artery disease	TLR1
Coronary artery disease	USF1
Coronary artery disease	ATP1A2
Coronary artery disease	GREM1
Coronary artery disease	SHANK3
Coronary artery disease	BANF1
Coronary artery disease	MYRF
Coronary artery disease	LEMD3
Coronary artery disease	CCDC40
Coronary artery disease	PTHLH
Coronary artery disease	TNC
Coronary artery disease	ATN1
Coronary artery disease	SLC2A4
Coronary artery disease	CHUK
Coronary artery disease	NF2
Coronary artery disease	CX3CL1
Coronary artery disease	CARD8
Coronary artery disease	MLX
Coronary artery disease	TJP2
Coronary artery disease	CLTC
Coronary artery disease	CNTNAP2
Coronary artery disease	ABCC2
Coronary artery disease	EYA4
Coronary artery disease	KCNB1
Coronary artery disease	IL23A
Coronary artery disease	COMP
Coronary artery disease	ACVR1
Coronary artery disease	CLEC7A
Coronary artery disease	TUBB
Coronary artery disease	SLC16A2
Coronary artery disease	PRDX1
Coronary artery disease	ALDH1A2
Coronary artery disease	CCT7
Coronary artery disease	SLC1A2
Coronary artery disease	PPIG
Coronary artery disease	PPP3CA
Coronary artery disease	CD59
Coronary artery disease	B9D2
Coronary artery disease	SLC2A3
Coronary artery disease	KANSL1
Coronary artery disease	MAP1B
Coronary artery disease	ANXA11
Coronary artery disease	POMT1
Coronary artery disease	CNTF
Coronary artery disease	IBSP
Coronary artery disease	IKZF1
Coronary artery disease	TPH1
Coronary artery disease	NDUFS3
Coronary artery disease	HADHB
Coronary artery disease	PSMB8
Coronary artery disease	CRYAB
Coronary artery disease	KCNN2
Coronary artery disease	FOXRED1
Coronary artery disease	STRA6
Coronary artery disease	CXCL9
Coronary artery disease	IGFBP2
Coronary artery disease	TFR2
Coronary artery disease	ANK2
Coronary artery disease	CTSL
Coronary artery disease	SUMF1
Coronary artery disease	GZMB
Coronary artery disease	GOSR2
Coronary artery disease	SLC19A1
Coronary artery disease	SFRP4
Coronary artery disease	PEX16
Coronary artery disease	RTN4
Coronary artery disease	A2ML1
Coronary artery disease	TNFSF10
Coronary artery disease	MICA
Coronary artery disease	CELSR2
Coronary artery disease	EXOSC3
Coronary artery disease	ATP1B1
Coronary artery disease	IL4R
Coronary artery disease	NDUFAF2
Coronary artery disease	CEP164
Coronary artery disease	CALCRL
Coronary artery disease	IRAK4
Coronary artery disease	PRSS1
Coronary artery disease	RASA1
Coronary artery disease	HRH2
Coronary artery disease	NUP107
Coronary artery disease	PLA2G10
Coronary artery disease	ABCG2
Coronary artery disease	PCDH15
Coronary artery disease	GCKR
Coronary artery disease	HCRT
Coronary artery disease	NEXN
Coronary artery disease	CCL17
Coronary artery disease	TUBA4A
Coronary artery disease	NDUFA1
Coronary artery disease	IKBKB
Coronary artery disease	SRF
Coronary artery disease	MAP2K2
Coronary artery disease	CD209
Coronary artery disease	TAF1
Coronary artery disease	CSF1R
Coronary artery disease	SLC6A2
Coronary artery disease	TLR7
Coronary artery disease	PLCB1
Coronary artery disease	CLCN2
Coronary artery disease	NDUFS1
Coronary artery disease	CEP120
Coronary artery disease	CACNB2
Coronary artery disease	WWOX
Coronary artery disease	XRCC2
Coronary artery disease	PRKCB
Coronary artery disease	SOCS3
Coronary artery disease	TMPPE
Coronary artery disease	ASPN
Coronary artery disease	CTSA
Coronary artery disease	WARS1
Coronary artery disease	PTGDS
Coronary artery disease	PDX1
Coronary artery disease	MTHFD1L
Coronary artery disease	FLCN
Coronary artery disease	IL22
Coronary artery disease	CARD9
Coronary artery disease	APLNR
Coronary artery disease	PEX13
Coronary artery disease	KRT1
Coronary artery disease	MAP2
Coronary artery disease	TUBB4A
Coronary artery disease	HGD
Coronary artery disease	IFT80
Coronary artery disease	CTSF
Coronary artery disease	CILP
Coronary artery disease	MTFMT
Coronary artery disease	VPS33A
Coronary artery disease	SLC22A12
Coronary artery disease	GSS
Coronary artery disease	CAMK2A
Coronary artery disease	TYROBP
Coronary artery disease	LIG4
Coronary artery disease	CXCR2
Coronary artery disease	MAGI2
Coronary artery disease	STX1A
Coronary artery disease	PLCG1
Coronary artery disease	VRK1
Coronary artery disease	KCNN4
Coronary artery disease	SCNN1G
Coronary artery disease	PEX14
Coronary artery disease	SLPI
Coronary artery disease	KCND3
Coronary artery disease	FUCA1
Coronary artery disease	PLXND1
Coronary artery disease	RBM20
Coronary artery disease	FANCD2
Coronary artery disease	CHD2
Coronary artery disease	TRPM3
Coronary artery disease	MECOM
Coronary artery disease	SULT1A3
Coronary artery disease	UCP3
Coronary artery disease	NFKBIL1
Coronary artery disease	ADIPOR1
Coronary artery disease	VAC14
Coronary artery disease	RGS5
Coronary artery disease	TGFBR3
Coronary artery disease	EDN2
Coronary artery disease	SLC26A4
Coronary artery disease	MST1
Coronary artery disease	SCGB1A1
Coronary artery disease	DICER1
Coronary artery disease	MBTPS2
Coronary artery disease	ADSL
Coronary artery disease	HABP2
Coronary artery disease	LMNB2
Coronary artery disease	FAT4
Coronary artery disease	C1R
Coronary artery disease	CALM1
Coronary artery disease	ADCYAP1
Coronary artery disease	FOXO1
Coronary artery disease	MTHFD1
Coronary artery disease	TMEM126B
Coronary artery disease	DHCR24
Coronary artery disease	ADH1B
Coronary artery disease	NTF3
Coronary artery disease	PEX11B
Coronary artery disease	COLQ
Coronary artery disease	DRD1
Coronary artery disease	NOTCH4
Coronary artery disease	NDUFAF3
Coronary artery disease	HS3ST1
Coronary artery disease	IAPP
Coronary artery disease	TBXA2R
Coronary artery disease	TBX2
Coronary artery disease	RASA2
Coronary artery disease	IL9
Coronary artery disease	PSMB9
Coronary artery disease	POLG2
Coronary artery disease	DUOX2
Coronary artery disease	NPR1
Coronary artery disease	FOXH1
Coronary artery disease	KIFBP
Coronary artery disease	BBS5
Coronary artery disease	ARL13B
Coronary artery disease	ODC1
Coronary artery disease	YY1
Coronary artery disease	TRPV1
Coronary artery disease	IGF2R
Coronary artery disease	DNAAF2
Coronary artery disease	ODAD2
Coronary artery disease	AGPAT2
Coronary artery disease	NFKB2
Coronary artery disease	BMP7
Coronary artery disease	COQ8B
Coronary artery disease	DOCK7
Coronary artery disease	PKD1L3
Coronary artery disease	ZFAT
Coronary artery disease	AQP1
Coronary artery disease	USP9X
Coronary artery disease	OGG1
Coronary artery disease	TNNI3K
Coronary artery disease	FANCB
Coronary artery disease	NDUFA13
Coronary artery disease	DHCR7
Coronary artery disease	TWIST1
Coronary artery disease	LAMP1
Coronary artery disease	CXCL1
Coronary artery disease	NDUFA6
Coronary artery disease	XK
Coronary artery disease	AGK
Coronary artery disease	CCL18
Coronary artery disease	FOLH1
Coronary artery disease	TFPI
Coronary artery disease	CTNNA3
Coronary artery disease	ROCK2
Coronary artery disease	KRIT1
Coronary artery disease	ANKLE2
Coronary artery disease	PPP1R12A
Coronary artery disease	CNNM2
Coronary artery disease	RPS19
Coronary artery disease	HDAC6
Coronary artery disease	PTPN1
Coronary artery disease	FANCL
Coronary artery disease	CPLANE1
Coronary artery disease	CRAT
Coronary artery disease	CDON
Coronary artery disease	NDUFAF5
Coronary artery disease	HIRA
Coronary artery disease	EXT2
Coronary artery disease	MEGF8
Coronary artery disease	MERTK
Coronary artery disease	DSCAM
Coronary artery disease	THSD1
Coronary artery disease	ETS1
Coronary artery disease	ATRIP
Coronary artery disease	AKT3
Coronary artery disease	KLK1
Coronary artery disease	TBX21
Coronary artery disease	TNFSF12
Coronary artery disease	DSG1
Coronary artery disease	SLC25A24
Coronary artery disease	HSD11B2
Coronary artery disease	BACH2
Coronary artery disease	CACNA1H
Coronary artery disease	TNFRSF10A
Coronary artery disease	BECN1
Coronary artery disease	AP3B1
Coronary artery disease	IRF8
Coronary artery disease	BLM
Coronary artery disease	ENTPD1
Coronary artery disease	ACKR1
Coronary artery disease	DTNBP1
Coronary artery disease	DRP2
Coronary artery disease	IAH1
Coronary artery disease	FGF10
Coronary artery disease	RRAS
Coronary artery disease	TXNRD2
Coronary artery disease	YWHAQ
Coronary artery disease	SALL1
Coronary artery disease	MYL2
Coronary artery disease	MC2R
Coronary artery disease	TSLP
Coronary artery disease	DNAH9
Coronary artery disease	NDUFS8
Coronary artery disease	KIAA1109
Coronary artery disease	NDUFS7
Coronary artery disease	UBE3B
Coronary artery disease	SLC39A8
Coronary artery disease	ACTN1
Coronary artery disease	MSX1
Coronary artery disease	ATP2A1
Coronary artery disease	COL6A3
Coronary artery disease	PRKCG
Coronary artery disease	STAP1
Coronary artery disease	HDAC4
Coronary artery disease	AKR1B1
Coronary artery disease	UBC
Coronary artery disease	CDH13
Coronary artery disease	CKB
Coronary artery disease	COX10
Coronary artery disease	HMCN1
Coronary artery disease	NOG
Coronary artery disease	CAPN10
Coronary artery disease	GRP
Coronary artery disease	ERG
Coronary artery disease	RAB23
Coronary artery disease	FOXO3
Coronary artery disease	NOS1AP
Coronary artery disease	MYPN
Coronary artery disease	EZH2
Coronary artery disease	AHR
Coronary artery disease	PALLD
Coronary artery disease	NDUFB9
Coronary artery disease	CAMTA1
Coronary artery disease	NTRK3
Coronary artery disease	EIF2AK2
Coronary artery disease	NPR3
Coronary artery disease	MUC16
Coronary artery disease	TAP1
Coronary artery disease	PRKCH
Coronary artery disease	IL27
Coronary artery disease	DNAAF4
Coronary artery disease	CD244
Coronary artery disease	ERCC3
Coronary artery disease	ALOX15
Coronary artery disease	NDUFA12
Coronary artery disease	COLGALT1
Coronary artery disease	CHST3
Coronary artery disease	SIGLEC5
Coronary artery disease	FUT2
Coronary artery disease	FGFR4
Coronary artery disease	CS
Coronary artery disease	EIF2AK3
Coronary artery disease	ASCL1
Coronary artery disease	EPAS1
Coronary artery disease	IGHE
Coronary artery disease	NDUFA10
Coronary artery disease	IDO1
Coronary artery disease	PRPF3
Coronary artery disease	CCK
Coronary artery disease	DCAF8
Coronary artery disease	ADAMTS1
Coronary artery disease	CXCR1
Coronary artery disease	ARF1
Coronary artery disease	CYP2J2
Coronary artery disease	PGM1
Coronary artery disease	IL1RL1
Coronary artery disease	SGCA
Coronary artery disease	LAMC2
Coronary artery disease	HEY2
Coronary artery disease	TNFRSF8
Coronary artery disease	WNT3
Coronary artery disease	CCM2
Coronary artery disease	COX6B1
Coronary artery disease	ADCY5
Coronary artery disease	EFNB2
Coronary artery disease	CD274
Coronary artery disease	PCSK1
Coronary artery disease	NUP133
Coronary artery disease	ITGA8
Coronary artery disease	NR1H2
Coronary artery disease	YAP1
Coronary artery disease	LAMB1
Coronary artery disease	CTC1
Coronary artery disease	SLC10A2
Coronary artery disease	RNLS
Coronary artery disease	PEPD
Coronary artery disease	HTR3A
Coronary artery disease	ABCA12
Coronary artery disease	FADS1
Coronary artery disease	ADRA1A
Coronary artery disease	NOD1
Coronary artery disease	ARNT
Coronary artery disease	SDC1
Coronary artery disease	GYPA
Coronary artery disease	DNAI2
Coronary artery disease	KIAA0586
Coronary artery disease	GRK2
Coronary artery disease	M6PR
Coronary artery disease	MYOT
Coronary artery disease	EIF2B4
Coronary artery disease	GHSR
Coronary artery disease	RNASEH2A
Coronary artery disease	CFP
Coronary artery disease	LYZ
Coronary artery disease	OXT
Coronary artery disease	RSPH4A
Coronary artery disease	MMP21
Coronary artery disease	BSG
Coronary artery disease	CTSG
Coronary artery disease	GRIA1
Coronary artery disease	RAB27A
Coronary artery disease	HSD11B1
Coronary artery disease	STAG3
Coronary artery disease	APOC4
Coronary artery disease	F2RL1
Coronary artery disease	PHB
Coronary artery disease	LRRC37A2
Coronary artery disease	NXN
Coronary artery disease	SRSF2
Coronary artery disease	AGRN
Coronary artery disease	RNASEH2B
Coronary artery disease	ANTXR1
Coronary artery disease	ENO1
Coronary artery disease	SOX6
Coronary artery disease	LAMA3
Coronary artery disease	MYO1H
Coronary artery disease	CYP24A1
Coronary artery disease	DNAAF11
Coronary artery disease	TFEB
Coronary artery disease	KLF6
Coronary artery disease	KCNJ13
Coronary artery disease	RPS26
Coronary artery disease	MMAB
Coronary artery disease	NBAS
Coronary artery disease	ARL3
Coronary artery disease	POR
Coronary artery disease	ABCB7
Coronary artery disease	PDHA1
Coronary artery disease	NDUFB11
Coronary artery disease	ITPR3
Coronary artery disease	TSPO
Coronary artery disease	ARSJ
Coronary artery disease	TRPC3
Coronary artery disease	MYL3
Coronary artery disease	EPHX1
Coronary artery disease	PCCB
Coronary artery disease	PLCG2
Coronary artery disease	GPC6
Coronary artery disease	TNFRSF4
Coronary artery disease	UFD1
Coronary artery disease	FAM20C
Coronary artery disease	SERPING1
Coronary artery disease	CTF1
Coronary artery disease	NTS
Coronary artery disease	ACP1
Coronary artery disease	FANCG
Coronary artery disease	COL6A2
Coronary artery disease	DLK1
Coronary artery disease	LBP
Coronary artery disease	GPX3
Coronary artery disease	BIRC5
Coronary artery disease	ANXA2
Coronary artery disease	GPR35
Coronary artery disease	TRAF3IP2
Coronary artery disease	GRIA2
Coronary artery disease	MAX
Coronary artery disease	SEMA3A
Coronary artery disease	FANCE
Coronary artery disease	PSMD12
Coronary artery disease	LTBP1
Coronary artery disease	DLG4
Coronary artery disease	DNAL1
Coronary artery disease	ITGAX
Coronary artery disease	ATP6AP2
Coronary artery disease	VPS13A
Coronary artery disease	BCL11B
Coronary artery disease	EGR1
Coronary artery disease	CFHR2
Coronary artery disease	AGGF1
Coronary artery disease	GNRH1
Coronary artery disease	TMSB4X
Coronary artery disease	HMBS
Coronary artery disease	SOX17
Coronary artery disease	MICB
Coronary artery disease	EZR
Coronary artery disease	CACNA1E
Coronary artery disease	PTPN2
Coronary artery disease	RSPH9
Coronary artery disease	CD69
Coronary artery disease	MAP3K7
Coronary artery disease	AXL
Coronary artery disease	ECM1
Coronary artery disease	HPS6
Coronary artery disease	VANGL2
Coronary artery disease	CXCL13
Coronary artery disease	CAPN1
Coronary artery disease	MCTP2
Coronary artery disease	APOD
Coronary artery disease	CEP85L
Coronary artery disease	TANGO2
Coronary artery disease	DNAH1
Coronary artery disease	FHIT
Coronary artery disease	NFIB
Coronary artery disease	FGF4
Coronary artery disease	RGS9
Coronary artery disease	FANCM
Coronary artery disease	TFAP2A
Coronary artery disease	MASP2
Coronary artery disease	MYB
Coronary artery disease	CCR7
Coronary artery disease	TRPM7
Coronary artery disease	UCP1
Coronary artery disease	BPI
Coronary artery disease	ABCD4
Coronary artery disease	BNC2
Coronary artery disease	PLA2G4A
Coronary artery disease	MFGE8
Coronary artery disease	MACROD2
Coronary artery disease	SLC30A10
Coronary artery disease	OSM
Coronary artery disease	COL12A1
Coronary artery disease	NDUFAF8
Coronary artery disease	ALDH7A1
Coronary artery disease	PAX8
Coronary artery disease	GLS
Coronary artery disease	AIMP1
Coronary artery disease	GATAD2B
Coronary artery disease	NLRP12
Coronary artery disease	SLC30A8
Coronary artery disease	HSPA1B
Coronary artery disease	EPX
Coronary artery disease	SAA4
Coronary artery disease	PRPF8
Coronary artery disease	DDAH1
Coronary artery disease	HPGD
Coronary artery disease	CUX2
Coronary artery disease	HADH
Coronary artery disease	SMAD7
Coronary artery disease	SF3B4
Coronary artery disease	ADIPOR2
Coronary artery disease	ABCC1
Coronary artery disease	TRPS1
Coronary artery disease	CCDC39
Coronary artery disease	IL37
Coronary artery disease	GABRA1
Coronary artery disease	HLA-DRA
Coronary artery disease	SPECC1L
Coronary artery disease	NGFR
Coronary artery disease	HDAC2
Coronary artery disease	DHFR
Coronary artery disease	MAP3K5
Coronary artery disease	ALPP
Coronary artery disease	NUBPL
Coronary artery disease	TGFA
Coronary artery disease	SCN3B
Coronary artery disease	IFNAR2
Coronary artery disease	GAS6
Coronary artery disease	FRZB
Coronary artery disease	PDCD10
Coronary artery disease	ITIH4
Coronary artery disease	TLR8
Coronary artery disease	ADK
Coronary artery disease	ZBTB20
Coronary artery disease	COX4I1
Coronary artery disease	SOAT1
Coronary artery disease	ATP6V0A2
Coronary artery disease	NEDD4L
Coronary artery disease	GNA11
Coronary artery disease	HLA-DRB5
Coronary artery disease	BDKRB1
Coronary artery disease	TCN2
Coronary artery disease	CTNNA1
Coronary artery disease	RSPH3
Coronary artery disease	LOXL1
Coronary artery disease	CTH
Coronary artery disease	GAL
Coronary artery disease	NDUFB3
Coronary artery disease	CDKN3
Coronary artery disease	TLR6
Coronary artery disease	IL18BP
Coronary artery disease	AMH
Coronary artery disease	DNAAF1
Coronary artery disease	FADS2
Coronary artery disease	LIPT1
Coronary artery disease	PTPA
Coronary artery disease	MYH14
Coronary artery disease	FTH1
Coronary artery disease	PRPF31
Coronary artery disease	UGCG
Coronary artery disease	S100A1
Coronary artery disease	CHKA
Coronary artery disease	RAB8A
Coronary artery disease	IL18RAP
Coronary artery disease	CD38
Coronary artery disease	MGAM
Coronary artery disease	IL11
Coronary artery disease	TK2
Coronary artery disease	GLRB
Coronary artery disease	GPC4
Coronary artery disease	COX15
Coronary artery disease	ANKRD26
Coronary artery disease	FGF7
Coronary artery disease	CSNK2A1
Coronary artery disease	CACNA2D1
Coronary artery disease	CYP4F2
Coronary artery disease	NDUFS6
Coronary artery disease	CTSH
Coronary artery disease	HTT
Coronary artery disease	CALCB
Coronary artery disease	MMP19
Coronary artery disease	PAKR7
Coronary artery disease	ATP7B
Coronary artery disease	IGHG1
Coronary artery disease	IGHG2
Coronary artery disease	IGHG4
Coronary artery disease	IGHG3
Coronary artery disease	ATP7A
Coronary artery disease	PRKCI
Coronary artery disease	NPEPPS
Coronary artery disease	KLK6
Coronary artery disease	ANPEP
Coronary artery disease	ITGB7
Coronary artery disease	LRRK2
Coronary artery disease	GSK3A
Coronary artery disease	NCF4
Coronary artery disease	RAC2
Coronary artery disease	PRKCE
Coronary artery disease	PRKCZ
Coronary artery disease	NR1D1
Coronary artery disease	KCNA1
Coronary artery disease	KCNA10
Coronary artery disease	KCNA2
Coronary artery disease	KCNA3
Coronary artery disease	KCNA4
Coronary artery disease	KCNA6
Coronary artery disease	KCNB2
Coronary artery disease	KCNC1
Coronary artery disease	KCNC2
Coronary artery disease	KCNC3
Coronary artery disease	KCNC4
Coronary artery disease	KCND1
Coronary artery disease	KCND2
Coronary artery disease	KCNE3
Coronary artery disease	KCNE4
Coronary artery disease	KCNE5
Coronary artery disease	KCNF1
Coronary artery disease	KCNG1
Coronary artery disease	KCNG2
Coronary artery disease	KCNG3
Coronary artery disease	KCNG4
Coronary artery disease	KCNH1
Coronary artery disease	KCNH3
Coronary artery disease	KCNH4
Coronary artery disease	KCNH5
Coronary artery disease	KCNH6
Coronary artery disease	KCNH7
Coronary artery disease	KCNH8
Coronary artery disease	KCNQ2
Coronary artery disease	KCNQ4
Coronary artery disease	KCNQ5
Coronary artery disease	KCNS1
Coronary artery disease	KCNS3
Coronary artery disease	KCNV1
Coronary artery disease	KCNV2
Coronary artery disease	KCNAB1
Coronary artery disease	KCNAB2
