# Supplementary material for: Identification of molecular mechanisms underlying the therapeutic effects of Xintong granule in coronary artery disease by a network pharmacology and molecular docking approach
Source: Medicine (Baltimore). 2022 Jul 8;101(27):e29829. doi: 10.1097/MD.0000000000029829 (PMC9259182; doi:10.1097/MD.0000000000029829)
Supplement: Supplementary file 3 [file medi-101-e29829-s003.xlsx]

## Sheet: Sheet1
Compound	Gene
Arachidonic Acid	ABCA1
Naringenin	ABCC1
Quercetin	ABCG2
Quercetin	ABCG2
Quercetin	ABCG2
Quercetin	ABCG2
Fetidine	ACHE
Polygodial	ACHE
Resveratrol	ADAM17
Stigmasterol	ADH1B
Stigmasterol	ADH1C
Naringenin	ADIPOQ
Uridine	ADK
Resveratrol	ADORA1
Guanosine	ADORA1
Stigmasterol	ADORA1
Guanosine	ADORA2A
Resveratrol	ADRA1A
Silicon	ADRA1A
Fetidine	ADRA2B
Resveratrol	ADRA2B
Resveratrol	ADRB1
Resveratrol	ADRB2
Resveratrol	ADRB3
Polygodial	AGRN
Quercetin	AHR
Kaempferol	AHR
Quercetin	AHR
Kaempferol	AHR
Quercetin	AHR
Kaempferol	AHR
Quercetin	AHR
Uridine	AIFM1
Luteolin	AKT1
Luteolin	AKT1
Quercetin	AKT1
Kaempferol	AKT1
Quercetin	AKT1
Methyl Ophiopogonanone B	AKT1
Ophiopogonanone E	AKT1
Kaempferol	AKT1
Luteolin	AKT1
Quercetin	AKT1
Fisetin	AKT1
Kaempferol	AKT1
Quercetin	AKT1
Luteolin	AKT1
Naringenin	AKT1
Stigmasterol	ALDH1A2
Arachidonic Acid	ALDH2
Stigmasterol	ALDH2
Polygodial	ALDH7A1
Quercetin	ALOX5
Rhein	ALOX5
Chrysarobin	ALOX5
Kaempferol	ALOX5
Quercetin	ALOX5
Arachidonic Acid	ALOX5
Orchinol	ALOX5
Kaempferol	ALOX5
Quercetin	ALOX5
Kaempferol	ALOX5
Quercetin	ALOX5
Uridine	ANKH
Rhein	APOA2
Naringenin	APOB
Stigmasterol	APOE
Methyl Ophiopogonanone B	APOH
Ophiopogonanone E	APOH
Cryptotanshinone	APP
Luteolin	APP
Glycitein	APP
Luteolin	APP
Luteolin	APP
Luteolin	APP
Luteolin	AR
Luteolin	AR
Quercetin	AR
Polygodial	AR
Polygalacic Acid	AR
Quercetin	AR
Luteolin	AR
Quercetin	AR
Fisetin	AR
Quercetin	AR
Luteolin	AR
Polygodial	ASCL1
Stigmasterol	ASPA
Resveratrol	ATP1A1
Ophiopogonin A	ATP1A1
Ophiopogonin C	ATP1A1
Ophiopogonin D	ATP1A1
Ophiopogonin B	ATP1A1
Ophiopogon B	ATP1A1
Ophiopogon A	ATP1A1
Aluminum	ATP1A1
Beta-Sitosterol	BAX
Beta-Sitosterol	BAX
Quercetin	BAX
Gamma-Sitosterol	BAX
Kaempferol	BAX
Quercetin	BAX
Eckol	BAX
Kaempferol	BAX
Quercetin	BAX
Beta-Sitosterol	BAX
Fisetin	BAX
Kaempferol	BAX
Quercetin	BAX
Nobiletin	BAX
Polygodial	BCHE
Tanshinone IIa	BCL2
Beta-Sitosterol	BCL2
Beta-Sitosterol	BCL2
Quercetin	BCL2
Kaempferol	BCL2
Quercetin	BCL2
Eckol	BCL2
Kaempferol	BCL2
Quercetin	BCL2
Beta-Sitosterol	BCL2
Kaempferol	BCL2
Quercetin	BCL2
Naringenin	BCL2
Nobiletin	BCL2
Cryptotanshinone	BCL2L1
Luteolin	BCL2L1
Luteolin	BCL2L1
Quercetin	BCL2L1
Quercetin	BCL2L1
Luteolin	BCL2L1
Quercetin	BCL2L1
Quercetin	BCL2L1
Luteolin	BCL2L1
Cryptotanshinone	BIRC5
Luteolin	BIRC5
Luteolin	BIRC5
Quercetin	BIRC5
Quercetin	BIRC5
Luteolin	BIRC5
Quercetin	BIRC5
Quercetin	BIRC5
Luteolin	BIRC5
Guanosine	BRCA1
Arachidonic Acid	C1R
Methyl Ophiopogonanone B	C3
Ophiopogonanone E	C3
Resveratrol	CACNA1C
Calcium Sulphate	CACNA1C
Calcium Phosphate	CACNA1C
Resveratrol	CACNA1D
Stigmasterol	CACNA1D
Resveratrol	CACNA1S
Calcium Sulphate	CACNA1S
Calcium Phosphate	CACNA1S
Calcium Sulphate	CACNA2D1
Calcium Phosphate	CACNA2D1
Resveratrol	CACNB2
Calcium Sulphate	CACNB2
Calcium Phosphate	CACNB2
Resveratrol	CALCA
Luteolin	CASP3
Tanshinone IIa	CASP3
Beta-Sitosterol	CASP3
Luteolin	CASP3
Beta-Sitosterol	CASP3
Quercetin	CASP3
Kaempferol	CASP3
Quercetin	CASP3
Arachidonic Acid	CASP3
Eckol	CASP3
Kaempferol	CASP3
Luteolin	CASP3
Quercetin	CASP3
Beta-Sitosterol	CASP3
Fisetin	CASP3
Kaempferol	CASP3
Quercetin	CASP3
Luteolin	CASP3
Naringenin	CASP3
Beta-Sitosterol	CASP8
Beta-Sitosterol	CASP8
Quercetin	CASP8
Quercetin	CASP8
Quercetin	CASP8
Beta-Sitosterol	CASP8
Fisetin	CASP8
Quercetin	CASP8
Luteolin	CASP9
Beta-Sitosterol	CASP9
Luteolin	CASP9
Beta-Sitosterol	CASP9
Quercetin	CASP9
Quercetin	CASP9
Eckol	CASP9
Luteolin	CASP9
Quercetin	CASP9
Beta-Sitosterol	CASP9
Fisetin	CASP9
Quercetin	CASP9
Luteolin	CASP9
Nobiletin	CASP9
Stigmasterol	CAT
Quercetin	CAV1
Quercetin	CAV1
Quercetin	CAV1
Quercetin	CAV1
Methyl Ophiopogonanone B	CAV3
Ophiopogonanone E	CAV3
Quercetin	CCL2
Quercetin	CCL2
Quercetin	CCL2
Quercetin	CCL2
Cryptotanshinone	CCND1
Luteolin	CCND1
Luteolin	CCND1
Quercetin	CCND1
Quercetin	CCND1
Arachidonic Acid	CCND1
Luteolin	CCND1
Quercetin	CCND1
Fisetin	CCND1
Quercetin	CCND1
Luteolin	CCND1
Methyl Ophiopogonanone B	CCR7
Ophiopogonanone E	CCR7
Nobiletin	CD163
Methyl Ophiopogonanone B	CD36
Ophiopogonanone E	CD36
Fisetin	CD36
Luteolin	CD40LG
Luteolin	CD40LG
Quercetin	CD40LG
Quercetin	CD40LG
Luteolin	CD40LG
Quercetin	CD40LG
Fisetin	CD40LG
Quercetin	CD40LG
Luteolin	CD40LG
Quercetin	CDKN2A
Quercetin	CDKN2A
Quercetin	CDKN2A
Quercetin	CDKN2A
Arachidonic Acid	CETP
Methyl Ophiopogonanone B	CETP
Ophiopogonanone E	CETP
Chrysophanol	CFTR
Polygodial	CHKA
Calcium Sulphate	CHRNA3
Quercetin	CHUK
Quercetin	CHUK
Quercetin	CHUK
Quercetin	CHUK
Chrysophanol	CLN3
Questin	CNR1
Physcion	CNR1
Ophiopogonanone A	CNR1
Methyl Ophiopogonanone B	CNR1
Methyl Ophiopogonanone A	CNR1
Ophiopogonanone C	CNR1
Ophiopogonanone E	CNR1
Arachidonic Acid	COL1A2
Quercetin	COL3A1
Quercetin	COL3A1
Quercetin	COL3A1
Quercetin	COL3A1
Polygodial	COLQ
Fisetin	CREB1
Nobiletin	CREB1
Quercetin	CRP
Polygodial	CRP
Quercetin	CRP
Quercetin	CRP
Quercetin	CRP
Guanosine	CTCF
Fisetin	CTNNB1
Quercetin	CTSD
Quercetin	CTSD
Quercetin	CTSD
Quercetin	CTSD
Guanosine	CUBN
Quercetin	CXCL10
Quercetin	CXCL10
Quercetin	CXCL10
Quercetin	CXCL10
Stigmasterol	CYGB
Polygodial	CYP17A1
Stigmasterol	CYP17A1
Naringenin	CYP19A1
Tanshinone IIa	CYP1A1
Quercetin	CYP1A1
Kaempferol	CYP1A1
Quercetin	CYP1A1
Kaempferol	CYP1A1
Quercetin	CYP1A1
Kaempferol	CYP1A1
Quercetin	CYP1A1
Quercetin	CYP1B1
Kaempferol	CYP1B1
Quercetin	CYP1B1
Kaempferol	CYP1B1
Quercetin	CYP1B1
Kaempferol	CYP1B1
Quercetin	CYP1B1
Gamma-Sitosterol	CYP24A1
Gamma-Sitosterol	CYP27A1
Gamma-Sitosterol	CYP27B1
Stigmasterol	CYP2E1
Tanshinone IIa	CYP3A4
Quercetin	CYP3A4
Gamma-Sitosterol	CYP3A4
Kaempferol	CYP3A4
Quercetin	CYP3A4
Kaempferol	CYP3A4
Quercetin	CYP3A4
Kaempferol	CYP3A4
Quercetin	CYP3A4
Resveratrol	DHFR
Uridine	DLD
Stigmasterol	DLG4
Uridine	DNMT1
Guanosine	DNMT1
Guanosine	DNMT3A
Uridine	DPYD
Fetidine	DRD1
Questin	DRD2
Fetidine	DRD2
Physcion	DRD2
Ophiopogonanone A	DRD2
Methyl Ophiopogonanone B	DRD2
Methyl Ophiopogonanone A	DRD2
Ophiopogonanone E	DRD2
Quercetin	DUOX2
Quercetin	DUOX2
Quercetin	DUOX2
Quercetin	DUOX2
Tanshinone IIa	ECE1
Cryptotanshinone	EDN1
Tanshinone IIa	EDN1
Stigmasterol	EDN1
Resveratrol	EDN2
Tanshinone IIa	EDNRA
Luteolin	EGFR
Luteolin	EGFR
Quercetin	EGFR
Quercetin	EGFR
Luteolin	EGFR
Quercetin	EGFR
Fisetin	EGFR
Quercetin	EGFR
Luteolin	EGFR
Uridine	ENPP1
Luteolin	ERBB2
Luteolin	ERBB2
Quercetin	ERBB2
Quercetin	ERBB2
Luteolin	ERBB2
Quercetin	ERBB2
Quercetin	ERBB2
Luteolin	ERBB2
Quercetin	ERBB3
Quercetin	ERBB3
Quercetin	ERBB3
Quercetin	ERBB3
Formononetin	ESR1
Tetrahydroxytaxadiene	ESR1
Gamma-Sitosterol	ESR1
Emodin	ESR1
Polygodial	ESR1
Chrysazin	ESR1
Resveratrol	ESR1
Polygalacic Acid	ESR1
Emodin Anthrone	ESR1
Formononetin	ESR1
Stigmasterol	ESR1
Naringenin	ESR1
Formononetin	ESR2
Emodin	ESR2
Chrysazin	ESR2
Emodin Anthrone	ESR2
Formononetin	ESR2
Polygalacic Acid	F12
Quercetin	F3
Quercetin	F3
Quercetin	F3
Quercetin	F3
Stigmasterol	FADD
Polygalacic Acid	FADS1
Polygalacic Acid	FADS2
Stigmasterol	FAS
Gamma-Sitosterol	FGF23
Emodin	FGFR2
Chrysazin	FGFR2
Resveratrol	FGFR2
Emodin Anthrone	FGFR2
Tanshinone IIa	FOS
Quercetin	FOS
Quercetin	FOS
Quercetin	FOS
Quercetin	FOS
Arachidonic Acid	G6PD
Gamma-Sitosterol	GC
Quercetin	GJA1
Quercetin	GJA1
Quercetin	GJA1
Quercetin	GJA1
Stigmasterol	GJA5
Arachidonic Acid	GLB1
Polygodial	GRIN1
Resveratrol	GSK3A
Uridine	GSR
Naringenin	GSR
Quercetin	GSTM1
Kaempferol	GSTM1
Quercetin	GSTM1
Kaempferol	GSTM1
Quercetin	GSTM1
Kaempferol	GSTM1
Quercetin	GSTM1
Quercetin	HIF1A
Quercetin	HIF1A
Quercetin	HIF1A
Quercetin	HIF1A
Naringenin	HMGCR
Luteolin	HMOX1
Luteolin	HMOX1
Quercetin	HMOX1
Kaempferol	HMOX1
Quercetin	HMOX1
Kaempferol	HMOX1
Luteolin	HMOX1
Quercetin	HMOX1
Kaempferol	HMOX1
Quercetin	HMOX1
Luteolin	HMOX1
Quercetin	HSPA5
Quercetin	HSPA5
Quercetin	HSPA5
Quercetin	HSPA5
Quercetin	HSPB1
Quercetin	HSPB1
Quercetin	HSPB1
Quercetin	HSPB1
Fetidine	HTR1A
Silicon	HTR1A
Fetidine	HTR1B
Fetidine	HTR2A
Calcium Sulphate	HTR2A
Fetidine	HTR2B
Fetidine	HTR3A
Luteolin	ICAM1
Luteolin	ICAM1
Quercetin	ICAM1
Kaempferol	ICAM1
Quercetin	ICAM1
Kaempferol	ICAM1
Luteolin	ICAM1
Quercetin	ICAM1
Kaempferol	ICAM1
Quercetin	ICAM1
Luteolin	ICAM1
Luteolin	IFNG
Luteolin	IFNG
Quercetin	IFNG
Quercetin	IFNG
Luteolin	IFNG
Quercetin	IFNG
Quercetin	IFNG
Luteolin	IFNG
Stigmasterol	IGF1
Quercetin	IGF2
Quercetin	IGF2
Quercetin	IGF2
Quercetin	IGF2
Quercetin	IGFBP3
Quercetin	IGFBP3
Quercetin	IGFBP3
Quercetin	IGFBP3
Kaempferol	IKBKB
Kaempferol	IKBKB
Kaempferol	IKBKB
Luteolin	IL10
Luteolin	IL10
Quercetin	IL10
Quercetin	IL10
Luteolin	IL10
Quercetin	IL10
Quercetin	IL10
Luteolin	IL10
Rhein	IL13
Quercetin	IL1A
Quercetin	IL1A
Quercetin	IL1A
Quercetin	IL1A
Quercetin	IL1B
Rhein	IL1B
Quercetin	IL1B
Stigmasterol	IL1B
Quercetin	IL1B
Fisetin	IL1B
Quercetin	IL1B
Luteolin	IL2
Luteolin	IL2
Quercetin	IL2
Quercetin	IL2
Luteolin	IL2
Quercetin	IL2
Quercetin	IL2
Luteolin	IL2
Luteolin	IL4
Luteolin	IL4
Formononetin	IL4
Formononetin	IL4
Luteolin	IL4
Fisetin	IL4
Luteolin	IL4
Luteolin	IL6
Luteolin	IL6
Quercetin	IL6
Quercetin	IL6
Luteolin	IL6
Quercetin	IL6
Fisetin	IL6
Quercetin	IL6
Luteolin	IL6
Resveratrol	INS
Luteolin	INSR
Luteolin	INSR
Quercetin	INSR
Kaempferol	INSR
Quercetin	INSR
Kaempferol	INSR
Luteolin	INSR
Quercetin	INSR
Fisetin	INSR
Kaempferol	INSR
Quercetin	INSR
Luteolin	INSR
Quercetin	IRF1
Quercetin	IRF1
Quercetin	IRF1
Quercetin	IRF1
Tanshinone IIa	ITGB3
Luteolin	JUN
Tanshinone IIa	JUN
Beta-Sitosterol	JUN
Luteolin	JUN
Beta-Sitosterol	JUN
Formononetin	JUN
Quercetin	JUN
Formononetin	JUN
Kaempferol	JUN
Quercetin	JUN
Kaempferol	JUN
Luteolin	JUN
Quercetin	JUN
Beta-Sitosterol	JUN
Fisetin	JUN
Kaempferol	JUN
Quercetin	JUN
Luteolin	JUN
Nobiletin	JUN
Stigmasterol	KCNA1
Stigmasterol	KCNA10
Stigmasterol	KCNA2
Stigmasterol	KCNA3
Stigmasterol	KCNA4
Stigmasterol	KCNA5
Stigmasterol	KCNA6
Stigmasterol	KCNB1
Stigmasterol	KCNB2
Stigmasterol	KCNC1
Stigmasterol	KCNC2
Stigmasterol	KCNC3
Stigmasterol	KCND1
Stigmasterol	KCND2
Stigmasterol	KCND3
Chrysophanol	KCNE2
Stigmasterol	KCNE5
Resveratrol	KCNH2
Resveratrol	KCNJ11
Calcium Sulphate	KCNMA1
Stigmasterol	KCNQ1
Gamma-Sitosterol	KL
Naringenin	LDLR
Stigmasterol	LEP
Guanosine	LIG4
Stigmasterol	MAGI2
Uridine	MAOA
Uridine	MAOB
Beta-Sitosterol	MAP2
Beta-Sitosterol	MAP2
Beta-Sitosterol	MAP2
Luteolin	MAPK1
Luteolin	MAPK1
Quercetin	MAPK1
Quercetin	MAPK1
Arachidonic Acid	MAPK1
Luteolin	MAPK1
Quercetin	MAPK1
Quercetin	MAPK1
Luteolin	MAPK1
Naringenin	MAPK1
Naringenin	MAPK3
Kaempferol	MAPK8
Kaempferol	MAPK8
Kaempferol	MAPK8
Nobiletin	MAPK8
Stigmasterol	MC4R
Luteolin	MDM2
Luteolin	MDM2
Luteolin	MDM2
Luteolin	MDM2
Luteolin	MET
Luteolin	MET
Luteolin	MET
Luteolin	MET
Quercetin	MGAM
Quercetin	MGAM
Quercetin	MGAM
Quercetin	MGAM
Guanosine	MMAB
Guanosine	MMACHC
Luteolin	MMP1
Luteolin	MMP1
Quercetin	MMP1
Kaempferol	MMP1
Quercetin	MMP1
Eckol	MMP1
Kaempferol	MMP1
Luteolin	MMP1
Quercetin	MMP1
Kaempferol	MMP1
Quercetin	MMP1
Luteolin	MMP1
Glycitein	MMP13
Luteolin	MMP2
Luteolin	MMP2
Quercetin	MMP2
Quercetin	MMP2
Luteolin	MMP2
Quercetin	MMP2
Quercetin	MMP2
Luteolin	MMP2
Fisetin	MMP7
Glycitein	MMP8
Luteolin	MMP9
Tanshinone IIa	MMP9
Luteolin	MMP9
Quercetin	MMP9
Quercetin	MMP9
Luteolin	MMP9
Quercetin	MMP9
Quercetin	MMP9
Luteolin	MMP9
Nobiletin	MMP9
Quercetin	MPO
Quercetin	MPO
Quercetin	MPO
Quercetin	MPO
Formononetin	MT-ND6
Formononetin	MT-ND6
Guanosine	MTRR
Guanosine	MTRR
Questin	MTTP
Physcion	MTTP
Ophiopogonanone A	MTTP
Methyl Ophiopogonanone B	MTTP
Methyl Ophiopogonanone A	MTTP
Ophiopogonanone C	MTTP
Ophiopogonanone E	MTTP
Naringenin	MTTP
Tanshinone IIa	MYC
Quercetin	MYC
Quercetin	MYC
Quercetin	MYC
Quercetin	MYC
Quercetin	NCF1
Isorhamnetin	NCF1
Quercetin	NCF1
Quercetin	NCF1
Quercetin	NCF1
Quercetin	NFE2L2
Quercetin	NFE2L2
Quercetin	NFE2L2
Quercetin	NFE2L2
Stigmasterol	NFIB
Gamma-Sitosterol	NFKB1
Luteolin	NFKBIA
Tanshinone IIa	NFKBIA
Luteolin	NFKBIA
Quercetin	NFKBIA
Quercetin	NFKBIA
Luteolin	NFKBIA
Quercetin	NFKBIA
Quercetin	NFKBIA
Luteolin	NFKBIA
Uridine	NOS1
Glycitein	NOS2
Resveratrol	NOS2
Isorhamnetin	NOS2
Kaempferol	NOS2
Kaempferol	NOS2
Kaempferol	NOS2
Quercetin	NOS3
Tetrahydroxytaxadiene	NOS3
Resveratrol	NOS3
Quercetin	NOS3
Arachidonic Acid	NOS3
Quercetin	NOS3
Quercetin	NOS3
Chrysophanol	NOX1
Quercetin	NPEPPS
Quercetin	NPEPPS
Quercetin	NPEPPS
Quercetin	NPEPPS
Stigmasterol	NPPA
Quercetin	NQO1
Quercetin	NQO1
Ophiopogonone B	NQO1
Uridine	NQO1
6-Aldehydo-Isoophipogonone B	NQO1
Quercetin	NQO1
Fisetin	NQO1
Quercetin	NQO1
Gamma-Sitosterol	NR1H4
Gamma-Sitosterol	NR3C1
Polygodial	NR3C1
Polygalacic Acid	NR3C1
Polygodial	NR3C2
Stigmasterol	NR3C2
Polygodial	NRG1
Stigmasterol	NRXN1
Quercetin	ODC1
Quercetin	ODC1
Quercetin	ODC1
Quercetin	ODC1
Isorhamnetin	OLR1
Stigmasterol	OXT
Tetrahydroxytaxadiene	PAH
Quercetin	PARP1
Quercetin	PARP1
Quercetin	PARP1
Fisetin	PARP1
Quercetin	PARP1
Luteolin	PCNA
Luteolin	PCNA
Luteolin	PCNA
Luteolin	PCNA
Resveratrol	PDE4D
Arachidonic Acid	PECAM1
Tetrahydroxytaxadiene	PGR
Gamma-Sitosterol	PGR
Emodin	PGR
Polygodial	PGR
Chrysazin	PGR
Resveratrol	PGR
Polygalacic Acid	PGR
Emodin Anthrone	PGR
Stigmasterol	PGR
Resveratrol	PHKG2
Arachidonic Acid	PLA2G4A
Nobiletin	PLA2G4A
Quercetin	PLAT
Quercetin	PLAT
Quercetin	PLAT
Quercetin	PLAT
Quercetin	PLAU
Quercetin	PLAU
Quercetin	PLAU
Quercetin	PLAU
Guanosine	POLG
Beta-Sitosterol	PON1
Beta-Sitosterol	PON1
Quercetin	PON1
Quercetin	PON1
Quercetin	PON1
Beta-Sitosterol	PON1
Quercetin	PON1
Uridine	POR
Quercetin	PPARA
Quercetin	PPARA
Quercetin	PPARA
Quercetin	PPARA
Naringenin	PPARA
Quercetin	PPARD
Quercetin	PPARD
Stigmasterol	PPARD
Quercetin	PPARD
Quercetin	PPARD
Luteolin	PPARG
Luteolin	PPARG
Formononetin	PPARG
Quercetin	PPARG
Rhein	PPARG
Formononetin	PPARG
Kaempferol	PPARG
Quercetin	PPARG
Arachidonic Acid	PPARG
Kaempferol	PPARG
Luteolin	PPARG
Quercetin	PPARG
Fisetin	PPARG
Kaempferol	PPARG
Quercetin	PPARG
Luteolin	PPARG
Naringenin	PPARG
Nobiletin	PPARG
Kaempferol	PPP3CA
Kaempferol	PPP3CA
Kaempferol	PPP3CA
Beta-Sitosterol	PRKCA
Beta-Sitosterol	PRKCA
Quercetin	PRKCA
Quercetin	PRKCA
Orchinol	PRKCA
Quercetin	PRKCA
Beta-Sitosterol	PRKCA
Quercetin	PRKCA
Quercetin	PRKCB
Quercetin	PRKCB
Arachidonic Acid	PRKCB
Orchinol	PRKCB
Quercetin	PRKCB
Quercetin	PRKCB
Quercetin	PTEN
Quercetin	PTEN
Arachidonic Acid	PTEN
Quercetin	PTEN
Quercetin	PTEN
Quercetin	PTGS1
Rhein	PTGS1
Polygalacic Acid	PTGS1
Quercetin	PTGS1
Quercetin	PTGS1
Quercetin	PTGS1
Isoimperatorin	PTGS2
Luteolin	PTGS2
Luteolin	PTGS2
Quercetin	PTGS2
Rhein	PTGS2
Polygalacic Acid	PTGS2
Kaempferol	PTGS2
Quercetin	PTGS2
Arachidonic Acid	PTGS2
Kaempferol	PTGS2
Luteolin	PTGS2
Quercetin	PTGS2
Fisetin	PTGS2
Kaempferol	PTGS2
Quercetin	PTGS2
Luteolin	PTGS2
Nobiletin	PTGS2
Quercetin	RAF1
Quercetin	RAF1
Quercetin	RAF1
Quercetin	RAF1
Quercetin	RASA1
Quercetin	RASA1
Quercetin	RASA1
Quercetin	RASA1
Luteolin	RB1
Luteolin	RB1
Quercetin	RB1
Quercetin	RB1
Luteolin	RB1
Quercetin	RB1
Quercetin	RB1
Luteolin	RB1
Cryptotanshinone	RELA
Luteolin	RELA
Tanshinone IIa	RELA
Luteolin	RELA
Quercetin	RELA
Isorhamnetin	RELA
Kaempferol	RELA
Quercetin	RELA
Arachidonic Acid	RELA
Kaempferol	RELA
Luteolin	RELA
Quercetin	RELA
Fisetin	RELA
Kaempferol	RELA
Quercetin	RELA
Luteolin	RELA
Naringenin	RELA
Stigmasterol	RLBP1
Quercetin	RUNX2
Quercetin	RUNX2
Quercetin	RUNX2
Quercetin	RUNX2
Stigmasterol	SCGB1A1
Resveratrol	SCN1A
Resveratrol	SCN5A
Stigmasterol	SCN5A
Quercetin	SELE
Kaempferol	SELE
Quercetin	SELE
Kaempferol	SELE
Quercetin	SELE
Kaempferol	SELE
Quercetin	SELE
Arachidonic Acid	SELP
Quercetin	SERPINE1
Rhein	SERPINE1
Chrysarobin	SERPINE1
Quercetin	SERPINE1
Quercetin	SERPINE1
Quercetin	SERPINE1
Stigmasterol	SHANK3
Emodin	SHH
Chrysazin	SHH
Resveratrol	SHH
Emodin Anthrone	SHH
Formononetin	SIRT1
Formononetin	SIRT1
Luteolin	SLC2A4
Luteolin	SLC2A4
Quercetin	SLC2A4
Kaempferol	SLC2A4
Quercetin	SLC2A4
Kaempferol	SLC2A4
Luteolin	SLC2A4
Quercetin	SLC2A4
Fisetin	SLC2A4
Kaempferol	SLC2A4
Quercetin	SLC2A4
Luteolin	SLC2A4
Chrysophanol	SLC34A1
Resveratrol	SLC6A4
Polygalacic Acid	SLC8A1
Kaempferol	SLPI
Kaempferol	SLPI
Kaempferol	SLPI
Questin	SOAT1
Physcion	SOAT1
Ophiopogonanone A	SOAT1
Methyl Ophiopogonanone B	SOAT1
Methyl Ophiopogonanone A	SOAT1
Ophiopogonanone C	SOAT1
Ophiopogonanone E	SOAT1
Naringenin	SOAT1
Quercetin	SOD1
Quercetin	SOD1
Quercetin	SOD1
Quercetin	SOD1
Naringenin	SOD1
Emodin	SOX9
Chrysazin	SOX9
Resveratrol	SOX9
Emodin Anthrone	SOX9
Stigmasterol	SPARC
Quercetin	SPP1
Quercetin	SPP1
Quercetin	SPP1
Quercetin	SPP1
Naringenin	SREBF1
Quercetin	STAT1
Kaempferol	STAT1
Quercetin	STAT1
Kaempferol	STAT1
Quercetin	STAT1
Kaempferol	STAT1
Quercetin	STAT1
Cryptotanshinone	STAT3
Stigmasterol	STX1A
Uridine	TERT
Aluminum	TF
Beta-Sitosterol	TGFB1
Beta-Sitosterol	TGFB1
Quercetin	TGFB1
Emodin	TGFB1
Chrysazin	TGFB1
Resveratrol	TGFB1
Emodin Anthrone	TGFB1
Quercetin	TGFB1
Quercetin	TGFB1
Beta-Sitosterol	TGFB1
Quercetin	TGFB1
Tetrahydroxytaxadiene	TH
Quercetin	THBD
Quercetin	THBD
Quercetin	THBD
Quercetin	THBD
Nobiletin	TIMP1
Cryptotanshinone	TNF
Luteolin	TNF
Luteolin	TNF
Quercetin	TNF
Kaempferol	TNF
Quercetin	TNF
Kaempferol	TNF
Luteolin	TNF
Quercetin	TNF
Fisetin	TNF
Kaempferol	TNF
Quercetin	TNF
Luteolin	TNF
Arachidonic Acid	TNFRSF1B
Luteolin	TP53
Tanshinone IIa	TP53
Luteolin	TP53
Quercetin	TP53
Quercetin	TP53
Luteolin	TP53
Quercetin	TP53
Fisetin	TP53
Quercetin	TP53
Luteolin	TP53
Nobiletin	TP53
Tetrahydroxytaxadiene	TPH1
Resveratrol	TPM1
Stigmasterol	TPO
Resveratrol	TRPV1
Polygalacic Acid	TRPV1
Luteolin	TYR
Luteolin	TYR
Resveratrol	TYR
Orchinol	TYR
Luteolin	TYR
Luteolin	TYR
Arachidonic Acid	UCP2
Naringenin	UGT1A1
Quercetin	VCAM1
Kaempferol	VCAM1
Quercetin	VCAM1
Kaempferol	VCAM1
Quercetin	VCAM1
Kaempferol	VCAM1
Quercetin	VCAM1
Tetrahydroxytaxadiene	VDR
Gamma-Sitosterol	VDR
Emodin	VDR
Chrysazin	VDR
Resveratrol	VDR
Emodin Anthrone	VDR
Ophiopogonone B	VKORC1
6-Aldehydo-Isoophipogonone B	VKORC1
Luteolin	XDH
Luteolin	XDH
Quercetin	XDH
Isorhamnetin	XDH
Kaempferol	XDH
Quercetin	XDH
Uridine	XDH
Kaempferol	XDH
Luteolin	XDH
Quercetin	XDH
Kaempferol	XDH
Quercetin	XDH
Luteolin	XDH
Luteolin	XIAP
Luteolin	XIAP
Luteolin	XIAP
Luteolin	XIAP
