# Supplementary material for: Identification of molecular mechanisms underlying the therapeutic effects of Xintong granule in coronary artery disease by a network pharmacology and molecular docking approach
Source: Medicine (Baltimore). 2022 Jul 8;101(27):e29829. doi: 10.1097/MD.0000000000029829 (PMC9259182; doi:10.1097/MD.0000000000029829)
Supplement: Supplementary file 4 [file medi-101-e29829-s004.xlsx]

## Sheet: Sheet1
SUID	AverageShortestPathLength	BetweennessCentrality	ClosenessCentrality	ClusteringCoefficient	Degree	degree.layout	Eccentricity	IsSingleNode	name	NeighborhoodConnectivity	NumberOfDirectedEdges	NumberOfUndirectedEdges	PartnerOfMultiEdgedNodePairs	Radiality	selected	SelfLoops	shared name	Stress	TopologicalCoefficient
226	2.18667	0.0782412	0.457317	0.214493	46	46	5	FALSE	MAPK1	18.7174	46	0	0	0.868148	FALSE	0	MAPK1	35988	0.118465
223	2.25778	0.0960753	0.442913	0.153277	44	44	5	FALSE	AKT1	15.4091	44	0	0	0.860247	FALSE	0	AKT1	31842	0.104515
244	2.20444	0.0544657	0.453629	0.239203	43	43	5	FALSE	MAPK3	19.4419	43	0	0	0.866173	FALSE	0	MAPK3	29324	0.123834
96	2.39111	0.0559892	0.418216	0.219973	39	39	6	FALSE	TNF	16.0769	39	0	0	0.845432	FALSE	0	TNF	19880	0.123669
135	2.34667	0.113701	0.426136	0.213225	39	39	6	FALSE	APP	16.4615	39	0	0	0.85037	FALSE	0	APP	37834	0.113174
246	2.31111	0.0503507	0.432692	0.22942	39	39	5	FALSE	STAT3	18.8718	39	0	0	0.854321	FALSE	0	STAT3	23672	0.131971
252	2.39556	0.0511126	0.41744	0.225225	37	37	5	FALSE	TP53	16.9459	37	0	0	0.844938	FALSE	0	TP53	21402	0.129152
284	2.25333	0.056292	0.443787	0.279279	37	37	5	FALSE	JUN	20.7297	37	0	0	0.860741	FALSE	0	JUN	27688	0.13638
120	2.31111	0.0581462	0.432692	0.279365	36	36	5	FALSE	IL6	20.4167	36	0	0	0.854321	FALSE	0	IL6	26920	0.140805
340	2.32444	0.0264941	0.43021	0.295455	33	33	5	FALSE	RELA	20.4545	33	0	0	0.85284	FALSE	0	RELA	12672	0.142045
426	2.36444	0.0276588	0.422932	0.250575	30	30	5	FALSE	MAPK8	20.9333	30	0	0	0.848395	FALSE	0	MAPK8	15644	0.14537
188	2.32889	0.0567023	0.429389	0.201058	28	28	5	FALSE	EGFR	18.9286	28	0	0	0.852346	FALSE	0	EGFR	20934	0.125118
576	2.44	0.0225208	0.409836	0.36	25	25	5	FALSE	FOS	22.92	25	0	0	0.84	FALSE	0	FOS	14210	0.174962
186	2.60444	0.0371734	0.383959	0.268116	24	24	6	FALSE	APOB	13.5833	24	0	0	0.821728	FALSE	0	APOB	10990	0.119838
295	2.44444	0.0439101	0.409091	0.286232	24	24	5	FALSE	ESR1	19.4583	24	0	0	0.839506	FALSE	0	ESR1	14846	0.15377
230	2.43556	0.0373357	0.410584	0.297101	24	24	5	FALSE	NFKB1	21.125	24	0	0	0.840494	FALSE	0	NFKB1	12344	0.158835
118	2.49778	0.0770001	0.400356	0.185771	23	23	6	FALSE	INS	15.4783	23	0	0	0.83358	FALSE	0	INS	29532	0.116051
159	2.43111	0.0502848	0.411335	0.245059	23	23	5	FALSE	EDN1	18.2609	23	0	0	0.840988	FALSE	0	EDN1	16368	0.138011
276	2.60444	0.0473081	0.383959	0.134199	22	22	6	FALSE	CTNNB1	14.9545	22	0	0	0.821728	FALSE	0	CTNNB1	15740	0.137213
305	2.50667	0.020387	0.398936	0.367965	22	22	5	FALSE	MYC	22.9545	22	0	0	0.832593	FALSE	0	MYC	7702	0.182179
131	2.64	0.0197687	0.378788	0.414286	21	21	6	FALSE	C3	16.5714	21	0	0	0.817778	FALSE	0	C3	6708	0.150649
423	2.52889	0.0202422	0.395431	0.261905	21	21	6	FALSE	CASP8	19.3333	21	0	0	0.830123	FALSE	0	CASP8	7086	0.149871
205	2.58667	0.0272833	0.386598	0.368421	19	19	6	FALSE	APOA2	17	19	0	0	0.823704	FALSE	0	APOA2	10058	0.151786
259	2.52889	0.0142434	0.395431	0.333333	19	19	6	FALSE	IGF1	20.4211	19	0	0	0.830123	FALSE	0	IGF1	6936	0.163368
317	2.66222	0.0220924	0.375626	0.405229	18	18	6	FALSE	IL4	18.1667	18	0	0	0.815309	FALSE	0	IL4	10882	0.183502
250	2.60444	0.0139094	0.383959	0.300654	18	18	6	FALSE	RB1	19.3333	18	0	0	0.821728	FALSE	0	RB1	5660	0.174174
90	2.60444	0.0274046	0.383959	0.294118	18	18	5	FALSE	PRKCA	16.7778	18	0	0	0.821728	FALSE	0	PRKCA	10400	0.161325
88	2.61778	0.0188041	0.382003	0.308824	17	17	6	FALSE	PRKCB	18.2353	17	0	0	0.820247	FALSE	0	PRKCB	8596	0.172031
319	2.72889	0.0188936	0.36645	0.383333	16	16	6	FALSE	IL13	16.625	16	0	0	0.807901	FALSE	0	IL13	8878	0.178763
335	2.67111	0.0237997	0.374376	0.504762	15	15	6	FALSE	FGF23	21.3333	15	0	0	0.814321	FALSE	0	FGF23	8564	0.198131
75	2.51111	0.0611129	0.39823	0.304762	15	15	6	FALSE	PPARA	21.6667	15	0	0	0.832099	FALSE	0	PPARA	15572	0.172581
711	2.74667	0.0149905	0.364078	0.294872	13	13	6	FALSE	MMP9	18.0769	13	0	0	0.805926	FALSE	0	MMP9	6346	0.192308
256	2.68889	0.0119827	0.371901	0.309091	11	11	6	FALSE	NOS3	18.4545	11	0	0	0.812346	FALSE	0	NOS3	4484	0.183636
323	2.78222	0.0201316	0.359425	0.277778	9	9	6	FALSE	PTGS2	21.7778	9	0	0	0.801975	FALSE	0	PTGS2	7564	0.22807
