# Supplementary material for: Identification of molecular mechanisms underlying the therapeutic effects of Xintong granule in coronary artery disease by a network pharmacology and molecular docking approach
Source: Medicine (Baltimore). 2022 Jul 8;101(27):e29829. doi: 10.1097/MD.0000000000029829 (PMC9259182; doi:10.1097/MD.0000000000029829)
Supplement: Supplementary file 5 [file medi-101-e29829-s005.xlsx]

## Sheet: Sheet1
ONTOLOGY	ID	Description	GeneRatio	BgRatio	pvalue	p.adjust	qvalue	geneID	Count
BP	GO:0031667	Response to nutrient levels	0.271186	499/18670	2.87039e-46	1.41137e-42	4.79506e-43	ABCA1/ADRB1/ADRB2/AKT1/APOE/FAS/CCND1/BCL2/CAT/CNR1/CREB1/CYP1A1/CYP24A1/CYP27B1/NQO1/DNMT3A/EGFR/G6PD/GRIN1/HMOX1/ICAM1/IL1B/CXCL10/JUN/LDLR/LEP/FADS1/MC4R/MDM2/MMP7/MPO/NFE2L2/OXT/PCNA/PON1/POR/PPARA/PPARD/PPARG/MAPK1/MAPK3/MAPK8/PTEN/PTGS2/RELA/SLC6A4/SOD1/SPARC/SPP1/SREBF1/STAT1/TGFB1/TH/TP53/TYR/VCAM1/VDR/FGF23/ALDH1A2/AIFM1/ADIPOQ/SIRT1/UGT1A1/TRPV1	64
BP	GO:0046677	Response to antibiotic	0.220339	327/18670	3.15808e-42	7.76414e-39	2.63783e-39	AHR/CCND1/BCL2/BCL2L1/CASP3/CASP8/CASP9/CAT/CFTR/CHUK/CNR1/CYP1A1/CYP1B1/CYP2E1/NQO1/DNMT3A/DRD2/EDN1/FGFR2/G6PD/GRIN1/HMOX1/HTR1B/HTR3A/ICAM1/IL2/IL6/IL10/IL13/JUN/LEP/MAOB/MDM2/MET/NFE2L2/PCNA/PLA2G4A/PTEN/RELA/SLC2A4/SOD1/SPARC/STAT1/STAT3/TH/TP53/VCAM1/AIFM1/ADIPOQ/SIRT1/UGT1A1/VKORC1	52
BP	GO:0032496	Response to lipopolysaccharide	0.216102	330/18670	9.41118e-41	1.54249e-37	5.24054e-38	ABCA1/AKT1/APOB/CASP3/CASP8/CASP9/CD36/CHUK/CCR7/CNR1/CYP1A1/CYP27B1/EDN1/FGFR2/FOS/GJA1/ICAM1/IL1B/IL6/IL10/IL13/CXCL10/JUN/MAOB/MPO/NFKB1/NFKBIA/NOS1/NOS2/NOS3/SERPINE1/PDE4D/PPARD/PRKCA/MAPK1/MAPK3/MAPK8/PTGS2/RELA/CCL2/SELE/SELP/SLPI/SPARC/ADAM17/TGFB1/TH/TNF/TNFRSF1B/VCAM1/UGT1A1	51
BP	GO:0002237	Response to molecule of bacterial origin	0.216102	343/18670	6.98454e-40	8.58574e-37	2.91696e-37	ABCA1/AKT1/APOB/CASP3/CASP8/CASP9/CD36/CHUK/CCR7/CNR1/CYP1A1/CYP27B1/EDN1/FGFR2/FOS/GJA1/ICAM1/IL1B/IL6/IL10/IL13/CXCL10/JUN/MAOB/MPO/NFKB1/NFKBIA/NOS1/NOS2/NOS3/SERPINE1/PDE4D/PPARD/PRKCA/MAPK1/MAPK3/MAPK8/PTGS2/RELA/CCL2/SELE/SELP/SLPI/SPARC/ADAM17/TGFB1/TH/TNF/TNFRSF1B/VCAM1/UGT1A1	51
BP	GO:0006979	Response to oxidative stress	0.216102	451/18670	7.30393e-34	5.56403e-31	1.89035e-31	PARP1/AKT1/APOE/APP/BCL2/CASP3/CAT/CD36/CHUK/CCR7/CTNNB1/CYP1B1/CYP2E1/DHFR/NQO1/EDN1/EGFR/FOS/G6PD/GSR/HIF1A/HMOX1/HSPB1/IL6/IL10/INS/JUN/MDM2/MET/MMP2/MMP9/MPO/NFE2L2/NOS3/PCNA/MAPK1/MAPK3/MAPK8/PTGS1/PTGS2/RELA/SOD1/STAT1/TNF/TP53/TPO/AIFM1/ADIPOQ/SIRT1/NOX1/NCF1	51
BP	GO:0010038	Response to metal ion	0.199153	364/18670	7.92113e-34	5.56403e-31	1.89035e-31	PARP1/AKT1/APP/CCND1/BCL2/CASP3/CASP8/CASP9/CAT/CAV1/CHUK/CREB1/CYP1A1/NQO1/DLG4/DNMT3A/DRD2/EDN1/EGFR/FOS/G6PD/HIF1A/HMOX1/ICAM1/IL1A/JUN/MAOB/MDM2/MMP9/NFE2L2/PCNA/PPP3CA/MAPK1/MAPK3/MAPK8/PTEN/PTGS2/SCN5A/SHH/SOD1/SPARC/TERT/TF/TH/VCAM1/FGF23/NCF1	47
BP	GO:0035690	Cellular response to drug	0.199153	369/18670	1.49399e-33	8.16217e-31	2.77306e-31	AHR/BRCA1/CACNA1S/CASP9/CFTR/CTNNB1/CYP1B1/NQO1/DNMT3A/DRD1/EDN1/EGFR/NR3C1/HMOX1/HTR1B/ICAM1/IL1B/IL6/IL10/KCNH2/KCNQ1/MDM2/MET/MYC/NFE2L2/NFKB1/NOS2/PCNA/PPP3CA/MAPK1/MAPK3/PTEN/PTGS2/RELA/SOD1/SOX9/TGFB1/TH/TNF/TP53/AIFM1/ADIPOQ/KCNE2/SIRT1/UGT1A1/AGRN/TRPV1	47
BP	GO:0048871	Multicellular organismal homeostasis	0.190678	485/18670	3.73752e-26	6.63762e-24	2.2551e-24	ACHE/ADORA1/ADRB1/ADRB2/ADRB3/BAX/BCL2/CALCA/CAV1/CD36/CFTR/CNR1/CTNNB1/DRD1/DRD2/EDN2/EGFR/GJA1/HSPB1/HTR2A/IL1A/IL1B/IL4/IL6/IL13/ITGB3/LEP/MC4R/MET/NOS3/OXT/PRKCA/PTGS2/RB1/SOD1/SOX9/SPP1/STAT3/ADAM17/TF/TNF/CUBN/ADIPOQ/HOMER2/TRPV1	45
BP	GO:0007568	Aging	0.186441	321/18670	8.58667e-33	4.22206e-30	1.43443e-30	ADRA1A/AKT1/APP/BCL2/CASP9/CAT/CDKN2A/CNR1/CREB1/CYP1A1/NQO1/DLD/DNMT3A/EDN1/FOS/HTR2A/ICAM1/IL10/JUN/LEP/MMP7/MPO/NFE2L2/SERPINE1/PDE4D/PPP3CA/MAPK1/MAPK3/PTEN/PTGS2/RELA/SOD1/SREBF1/STAT3/TERT/TGFB1/TH/TIMP1/TNFRSF1B/TP53/VCAM1/KL/KCNE2/SIRT1	44
BP	GO:0048545	Response to steroid hormone	0.186441	385/18670	2.26128e-29	6.17706e-27	2.09862e-27	PARP1/APOA2/AR/CCND1/BCL2/BRCA1/CASP3/CASP9/CAV1/CTNNB1/EDN1/EGFR/ESR1/ESR2/FOS/GLB1/NR3C1/HTR1B/ICAM1/IL6/IL10/MAOB/MDM2/NR3C2/OXT/PCNA/PGR/PPARA/PPARD/PPARG/PTGS2/RB1/RELA/SPARC/SPP1/SREBF1/TGFB1/TH/TNF/VDR/AIFM1/ADIPOQ/SIRT1/UGT1A1	44
BP	GO:0070482	Response to oxygen levels	0.186441	394/18670	6.05372e-29	1.48831e-26	5.05645e-27	ADORA1/AKT1/FAS/BCL2/CASP3/CAT/CAV1/CREB1/CYP1A1/DNMT3A/DRD2/EDN1/EDNRA/HIF1A/HMOX1/ICAM1/LEP/MDM2/MMP2/MYC/NFE2L2/NOS1/NOS2/NPPA/PLAT/PLAU/PPARA/PPARD/PPARG/PTEN/PTGS2/RAF1/SLC2A4/SLC6A4/ADAM17/TERT/TGFB1/TH/TP53/VCAM1/AIFM1/ADIPOQ/SIRT1/NOX1	44
BP	GO:0001819	Positive regulation of cytokine production	0.186441	464/18670	5.78415e-26	9.48023e-24	3.22086e-24	APOA2/APP/BRCA1/C3/CASP8/CD36/CD40LG/CHUK/CCR7/CREB1/CTNNB1/CYP1B1/DRD2/HIF1A/HMOX1/HSPB1/HTR2B/IFNG/IL1A/IL1B/IL2/IL4/IL6/IL10/IL13/INS/IRF1/LEP/MMP8/NFKB1/SERPINE1/PDE4D/MAPK3/PTGS2/RELA/SOD1/STAT1/STAT3/ADAM17/TGFB1/TNF/FADD/ADIPOQ/NOX1	44
BP	GO:0050673	Epithelial cell proliferation	0.182203	434/18670	3.77981e-26	6.63762e-24	2.2551e-24	AKT1/APOE/APOH/AR/BAX/CCND1/CAV1/CTNNB1/EGFR/ERBB2/ESR1/FGFR2/GJA1/HIF1A/HMOX1/HTR2B/IGF1/IGFBP3/IL10/ITGB3/JUN/LEP/MYC/PGR/PPARD/PPARG/PRKCA/MAPK1/PTEN/RB1/SCN5A/CCL2/SHH/SOX9/SPARC/STAT1/STAT3/ADAM17/TGFB1/TNF/VDR/ALDH1A2/SIRT1	43
BP	GO:0097305	Response to alcohol	0.177966	233/18670	2.12596e-36	2.09067e-33	7.10296e-34	ABCA1/PARP1/AHR/AKT1/CCND1/BCL2L1/BRCA1/CASP8/CAT/CFTR/CCR7/CNR1/CTNNB1/CYP2E1/NQO1/DNMT3A/DRD2/FGFR2/FOS/G6PD/GLB1/GRIN1/HTR1B/HTR3A/ICAM1/IL2/IL13/LEP/MAOB/OXT/PPARG/PTEN/SLC2A4/SOD1/SPARC/STAT3/TGFB1/TH/VCAM1/AIFM1/ADIPOQ/UGT1A1	42
BP	GO:0072593	Reactive oxygen species metabolic process	0.173729	284/18670	1.74314e-31	7.79184e-29	2.64724e-29	AKT1/BCL2/BRCA1/CAT/CAV1/CD36/CRP/CYP1A1/CYP1B1/DHFR/NQO1/EDN1/EGFR/G6PD/GRIN1/HIF1A/ICAM1/IFNG/IL1B/IL10/INS/INSR/LEP/MAOB/MMP8/MPO/NFE2L2/NOS1/NOS2/NOS3/POR/PTGS2/SOD1/STAT3/TGFB1/TNF/TP53/TPO/NOX1/NCF1/TRPV1	41
BP	GO:0001101	Response to acid chemical	0.173729	343/18670	3.73506e-28	8.74537e-26	2.9712e-26	ABCA1/AKT1/APOB/BCL2L1/CASP3/CAT/CD36/CHUK/CCR7/COL1A2/COL3A1/CREB1/CYP2E1/DHFR/NQO1/DNMT1/DNMT3A/EDN1/EGFR/FGFR2/GJA1/GRIN1/ICAM1/LDLR/LEP/MMP2/OXT/PCNA/PON1/PPARG/PTGS2/RELA/SLC6A4/SOX9/SPARC/SREBF1/TH/TNF/ALDH1A2/AIFM1/ADIPOQ	41
BP	GO:0036293	Response to decreased oxygen levels	0.173729	370/18670	7.60929e-27	1.62673e-24	5.52675e-25	ADORA1/AKT1/BCL2/CASP3/CAT/CAV1/CREB1/CYP1A1/DNMT3A/DRD2/EDN1/EDNRA/HIF1A/HMOX1/ICAM1/LEP/MDM2/MMP2/MYC/NFE2L2/NOS1/NOS2/NPPA/PLAT/PLAU/PPARA/PPARD/PTEN/PTGS2/RAF1/SLC2A4/SLC6A4/ADAM17/TERT/TGFB1/TH/TP53/VCAM1/AIFM1/ADIPOQ/SIRT1	41
BP	GO:0034599	Cellular response to oxidative stress	0.169492	302/18670	3.15833e-29	8.17341e-27	2.77688e-27	PARP1/AKT1/BCL2/CAT/CD36/CHUK/CTNNB1/CYP1B1/DHFR/NQO1/EGFR/FOS/G6PD/GSR/HIF1A/HMOX1/HSPB1/IL6/IL10/INS/JUN/MDM2/MET/MMP2/MMP9/MPO/NFE2L2/NOS3/PCNA/MAPK1/MAPK3/MAPK8/RELA/SOD1/TNF/TP53/AIFM1/SIRT1/NOX1/NCF1	40
BP	GO:0001505	Regulation of neurotransmitter levels	0.169492	354/18670	1.5945e-26	3.26672e-24	1.10985e-24	ACHE/ADRA1A/AKT1/CACNA1D/CACNB2/CAV1/CD36/CHKA/CNR1/CYP1B1/NQO1/DRD1/DRD2/EDN1/HTR1A/HTR1B/HTR2A/ICAM1/IFNG/IL1B/IL10/INSR/ITGB3/MAOA/MAOB/MMP8/NOS1/NOS2/NOS3/PAH/POR/PRKCB/PTGS2/SLC6A4/STX1A/TH/TNF/TPH1/NRXN1/TRPV1	40
BP	GO:0001666	Response to hypoxia	0.169492	359/18670	2.7412e-26	5.39139e-24	1.8317e-24	ADORA1/AKT1/BCL2/CASP3/CAT/CAV1/CREB1/CYP1A1/DNMT3A/DRD2/EDN1/EDNRA/HIF1A/HMOX1/ICAM1/LEP/MDM2/MMP2/MYC/NFE2L2/NOS1/NOS2/NPPA/PLAT/PLAU/PPARA/PPARD/PTEN/PTGS2/RAF1/SLC2A4/SLC6A4/ADAM17/TERT/TGFB1/TH/TP53/VCAM1/ADIPOQ/SIRT1	40
BP	GO:0007584	Response to nutrient	0.165254	219/18670	1.35507e-33	8.16217e-31	2.77306e-31	ABCA1/CCND1/CAT/CNR1/CREB1/CYP1A1/CYP24A1/CYP27B1/NQO1/DNMT3A/EGFR/GRIN1/HMOX1/IL1B/CXCL10/LEP/MDM2/PCNA/POR/PPARD/PPARG/PTEN/PTGS2/RELA/SLC6A4/SOD1/SPARC/SPP1/STAT1/TGFB1/TYR/VCAM1/VDR/FGF23/ALDH1A2/AIFM1/ADIPOQ/UGT1A1/TRPV1	39
BP	GO:0071496	Cellular response to external stimulus	0.165254	339/18670	3.65611e-26	6.63762e-24	2.2551e-24	AKT1/FAS/BCL2/CASP8/CYP24A1/CYP27B1/EGFR/FOS/GJA1/HMOX1/ICAM1/IL1B/IL13/IRF1/JUN/LEP/FADS1/MDM2/MMP7/NFE2L2/NFKB1/NPPA/PPARG/MAPK1/MAPK3/MAPK8/PTGS2/SOD1/SOX9/SREBF1/TGFB1/TP53/VCAM1/VDR/FGF23/FADD/AIFM1/SIRT1/TRPV1	39
BP	GO:0000302	Response to reactive oxygen species	0.15678	232/18670	4.61441e-30	1.41807e-27	4.81781e-28	AKT1/APOE/BCL2/CASP3/CAT/CD36/CHUK/CCR7/CYP1B1/CYP2E1/DHFR/NQO1/EDN1/EGFR/FOS/HMOX1/IL6/IL10/JUN/MDM2/MET/MMP2/MMP9/MPO/NFE2L2/NOS3/PCNA/MAPK1/MAPK3/MAPK8/RELA/SOD1/STAT1/TNF/AIFM1/SIRT1/NCF1	37
BP	GO:1903522	Regulation of blood circulation	0.15678	297/18670	4.32825e-26	7.33862e-24	2.49326e-24	ADORA1/ADRA1A/ADRA2B/ADRB1/AKT1/CACNA1C/CACNA1D/CACNA1S/CACNA2D1/CACNB2/CAV1/CAV3/DRD2/ECE1/EDN1/EDN2/EGFR/GJA1/GSK3A/HTR2A/ICAM1/IL2/KCNH2/KCNQ1/LEP/MDM2/NOS1/NOS3/NPPA/OXT/PDE4D/PTGS2/SCN5A/SREBF1/TH/KCNE2/TRPV1	37
BP	GO:0003018	Vascular process in circulatory system	0.139831	173/18670	1.59385e-29	4.60998e-27	1.56622e-27	ADORA1/ADRA1A/ADRA2B/ADRB1/ADRB2/ADRB3/AKT1/APOE/CAV1/CRP/DRD1/ECE1/EDN1/EDN2/EDNRA/EGFR/GJA1/HMOX1/HTR1A/HTR1B/HTR2A/HTR2B/ICAM1/INS/LEP/NOS1/NOS3/NPPA/PPARD/PTGS2/SLC6A4/SOD1/TGFB1	33
BP	GO:0035296	Regulation of tube diameter	0.135593	143/18670	5.19705e-31	1.82528e-28	6.20129e-29	ADORA1/ADRA1A/ADRA2B/ADRB1/ADRB2/ADRB3/AKT1/APOE/CAV1/CRP/DRD1/ECE1/EDN1/EDN2/EDNRA/EGFR/GJA1/HMOX1/HTR1A/HTR1B/HTR2A/HTR2B/ICAM1/INS/LEP/NOS1/NOS3/NPPA/PPARD/PTGS2/SLC6A4/SOD1	32
BP	GO:0050880	Regulation of blood vessel size	0.135593	143/18670	5.19705e-31	1.82528e-28	6.20129e-29	ADORA1/ADRA1A/ADRA2B/ADRB1/ADRB2/ADRB3/AKT1/APOE/CAV1/CRP/DRD1/ECE1/EDN1/EDN2/EDNRA/EGFR/GJA1/HMOX1/HTR1A/HTR1B/HTR2A/HTR2B/ICAM1/INS/LEP/NOS1/NOS3/NPPA/PPARD/PTGS2/SLC6A4/SOD1	32
BP	GO:0097746	Regulation of blood vessel diameter	0.135593	143/18670	5.19705e-31	1.82528e-28	6.20129e-29	ADORA1/ADRA1A/ADRA2B/ADRB1/ADRB2/ADRB3/AKT1/APOE/CAV1/CRP/DRD1/ECE1/EDN1/EDN2/EDNRA/EGFR/GJA1/HMOX1/HTR1A/HTR1B/HTR2A/HTR2B/ICAM1/INS/LEP/NOS1/NOS3/NPPA/PPARD/PTGS2/SLC6A4/SOD1	32
BP	GO:0035150	Regulation of tube size	0.135593	144/18670	6.61067e-31	2.16698e-28	7.36219e-29	ADORA1/ADRA1A/ADRA2B/ADRB1/ADRB2/ADRB3/AKT1/APOE/CAV1/CRP/DRD1/ECE1/EDN1/EDN2/EDNRA/EGFR/GJA1/HMOX1/HTR1A/HTR1B/HTR2A/HTR2B/ICAM1/INS/LEP/NOS1/NOS3/NPPA/PPARD/PTGS2/SLC6A4/SOD1	32
BP	GO:0008217	Regulation of blood pressure	0.135593	182/18670	1.81197e-27	4.04975e-25	1.37588e-25	ADORA1/ADRA1A/ADRA2B/ADRB1/ADRB2/ADRB3/AR/CNR1/COL1A2/DRD2/ECE1/EDN1/EDN2/EDNRA/GJA1/GSK3A/HMOX1/LEP/NOS1/NOS2/NOS3/NPPA/OXT/PDE4D/PPARA/PPARG/PTGS1/PTGS2/SOD1/ADIPOQ/NOX1/TRPV1	32
