# Supplementary material for: Identification of molecular mechanisms underlying the therapeutic effects of Xintong granule in coronary artery disease by a network pharmacology and molecular docking approach
Source: Medicine (Baltimore). 2022 Jul 8;101(27):e29829. doi: 10.1097/MD.0000000000029829 (PMC9259182; doi:10.1097/MD.0000000000029829)
Supplement: Supplementary file 6 [file medi-101-e29829-s006.xlsx]

## Sheet: Sheet1
ONTOLOGY	ID	Description	GeneRatio	BgRatio	pvalue	p.adjust	qvalue	geneID	Count
KEGG	hsa04010	MAPK signaling pathway	0.177778	294/8076	2.05767e-17	7.96848e-16	2.70576e-16	AKT1/FAS/CACNA1C/CACNA1D/CACNA1S/CACNA2D1/CACNB2/CASP3/CHUK/EGFR/ERBB2/ERBB3/FGFR2/FOS/HSPB1/IGF1/IGF2/IKBKB/IL1A/IL1B/INS/INSR/JUN/MET/MYC/NFKB1/PLA2G4A/PPP3CA/PRKCA/PRKCB/MAPK1/MAPK3/MAPK8/RAF1/RASA1/RELA/TGFB1/TNF/TP53/FGF23	40
KEGG	hsa05418	Fluid shear stress and atherosclerosis	0.151111	139/8076	2.67615e-23	3.73323e-21	1.26765e-21	AKT1/BCL2/CAV1/CAV3/CHUK/CTNNB1/NQO1/EDN1/FOS/GSTM1/HMOX1/ICAM1/IFNG/IKBKB/IL1A/IL1B/ITGB3/JUN/MMP2/MMP9/NFE2L2/NFKB1/NOS3/PECAM1/PLAT/MAPK8/RELA/CCL2/SELE/TNF/TP53/VCAM1/NOX1/NCF1	34
KEGG	hsa05163	Human cytomegalovirus infection	0.151111	225/8076	2.67205e-16	6.21251e-15	2.10951e-15	AKT1/FAS/BAX/CCND1/CASP3/CASP8/CASP9/CDKN2A/CHUK/CREB1/CTNNB1/EGFR/IKBKB/IL1B/IL6/ITGB3/MDM2/MYC/NFKB1/NFKBIA/PPP3CA/PRKCA/PRKCB/MAPK1/MAPK3/PTGS2/RAF1/RB1/RELA/CCL2/STAT3/TNF/TP53/FADD	34
KEGG	hsa05161	Hepatitis B	0.146667	162/8076	5.93536e-20	3.31193e-18	1.1246e-18	AKT1/BIRC5/FAS/BAX/BCL2/CASP3/CASP8/CASP9/CHUK/CREB1/FOS/IKBKB/IL6/JUN/MMP9/MYC/NFKB1/NFKBIA/PCNA/PRKCA/PRKCB/MAPK1/MAPK3/MAPK8/RAF1/RB1/RELA/STAT1/STAT3/TGFB1/TNF/TP53/FADD	33
KEGG	hsa05167	Kaposi sarcoma-associated herpesvirus infection	0.142222	193/8076	1.37118e-16	3.8256e-15	1.29901e-15	AKT1/FAS/BAX/CCND1/C3/CASP3/CASP8/CASP9/CHUK/CREB1/CTNNB1/FOS/HIF1A/ICAM1/IKBKB/IL6/JUN/MYC/NFKB1/NFKBIA/PPP3CA/MAPK1/MAPK3/MAPK8/PTGS2/RAF1/RB1/RELA/STAT1/STAT3/TP53/FADD	32
KEGG	hsa05205	Proteoglycans in cancer	0.142222	205/8076	8.39211e-16	1.56093e-14	5.30028e-15	AKT1/FAS/CCND1/CASP3/CAV1/CAV3/COL1A2/CTNNB1/EGFR/ERBB2/ERBB3/ESR1/HIF1A/IGF1/IGF2/ITGB3/MDM2/MET/MMP2/MMP9/MYC/PLAU/PRKCA/PRKCB/MAPK1/MAPK3/RAF1/SHH/STAT3/TGFB1/TNF/TP53	32
KEGG	hsa04933	AGE-RAGE signaling pathway in diabetic complications	0.137778	100/8076	9.76104e-25	2.72333e-22	9.2473e-23	AKT1/BAX/CCND1/BCL2/CASP3/COL1A2/COL3A1/EDN1/ICAM1/IL1A/IL1B/IL6/JUN/MMP2/NFKB1/NOS3/SERPINE1/PRKCA/PRKCB/MAPK1/MAPK3/MAPK8/RELA/CCL2/SELE/STAT1/STAT3/TGFB1/TNF/VCAM1/NOX1	31
KEGG	hsa04024	cAMP signaling pathway	0.137778	216/8076	2.71109e-14	4.20219e-13	1.42689e-13	ADORA1/ADRB1/ADRB2/AKT1/CACNA1C/CACNA1D/CACNA1S/CFTR/CREB1/DRD1/DRD2/EDN1/EDN2/EDNRA/FOS/GRIN1/HTR1A/HTR1B/JUN/NFKB1/NFKBIA/NPPA/OXT/PDE4D/PPARA/MAPK1/MAPK3/MAPK8/RAF1/RELA/SOX9	31
KEGG	hsa04668	TNF signaling pathway	0.128889	112/8076	9.95625e-21	9.25931e-19	3.14408e-19	AKT1/FAS/CASP3/CASP8/CHUK/CREB1/EDN1/FOS/ICAM1/IKBKB/IL1B/IL6/CXCL10/IRF1/JUN/MMP9/NFKB1/NFKBIA/MAPK1/MAPK3/MAPK8/PTGS2/RELA/CCL2/SELE/TNF/TNFRSF1B/VCAM1/FADD	29
KEGG	hsa05160	Hepatitis C	0.124444	157/8076	1.81683e-15	3.1681e-14	1.07575e-14	AKT1/FAS/BAX/CCND1/CASP3/CASP8/CASP9/CHUK/CTNNB1/EGFR/IFNG/IKBKB/CXCL10/LDLR/MYC/NFKB1/NFKBIA/PPARA/MAPK1/MAPK3/RAF1/RB1/RELA/STAT1/STAT3/TNF/TP53/FADD	28
KEGG	hsa05152	Tuberculosis	0.124444	180/8076	6.76306e-14	8.20389e-13	2.7857e-13	AKT1/BAX/BCL2/C3/CASP3/CASP8/CASP9/CREB1/CTSD/CYP27B1/IFNG/IL1A/IL1B/IL6/IL10/NFKB1/NOS2/PPP3CA/MAPK1/MAPK3/MAPK8/RAF1/RELA/STAT1/TGFB1/TNF/VDR/FADD	28
KEGG	hsa05215	Prostate cancer	0.12	97/8076	2.90697e-20	2.02761e-18	6.88492e-19	AKT1/AR/CCND1/BCL2/CASP9/CHUK/CREB1/CTNNB1/EGFR/ERBB2/FGFR2/IGF1/IKBKB/INS/MDM2/MMP9/NFKB1/NFKBIA/PLAT/PLAU/MAPK1/MAPK3/PTEN/RAF1/RB1/RELA/TP53	27
KEGG	hsa04210	Apoptosis	0.12	136/8076	3.57072e-16	7.66332e-15	2.60215e-15	PARP1/AKT1/XIAP/BIRC5/FAS/BAX/BCL2/BCL2L1/CASP3/CASP8/CASP9/CHUK/CTSD/FOS/IKBKB/JUN/NFKB1/NFKBIA/MAPK1/MAPK3/MAPK8/RAF1/RELA/TNF/TP53/FADD/AIFM1	27
KEGG	hsa05164	Influenza A	0.115556	171/8076	9.78896e-13	9.754e-12	3.31205e-12	AKT1/FAS/BAX/CASP3/CASP8/CASP9/CHUK/ICAM1/IFNG/IKBKB/IL1A/IL1B/IL6/CXCL10/NFKB1/NFKBIA/PRKCA/PRKCB/MAPK1/MAPK3/RAF1/RELA/CCL2/STAT1/TNF/FADD	26
KEGG	hsa04657	IL-17 signaling pathway	0.111111	94/8076	2.66328e-18	1.23842e-16	4.20517e-17	CASP3/CASP8/CHUK/FOS/IFNG/IKBKB/IL1B/IL4/IL6/IL13/CXCL10/JUN/MMP1/MMP9/MMP13/NFKB1/NFKBIA/MAPK1/MAPK3/MAPK8/PTGS2/RELA/CCL2/TNF/FADD	25
KEGG	hsa05142	Chagas disease	0.111111	102/8076	2.28487e-17	7.96848e-16	2.70576e-16	AKT1/FAS/C3/CASP8/CHUK/FOS/IFNG/IKBKB/IL1B/IL2/IL6/IL10/JUN/NFKB1/NFKBIA/NOS2/SERPINE1/MAPK1/MAPK3/MAPK8/RELA/CCL2/TGFB1/TNF/FADD	25
KEGG	hsa04066	HIF-1 signaling pathway	0.111111	109/8076	1.2677e-16	3.8256e-15	1.29901e-15	AKT1/BCL2/EDN1/EGFR/ERBB2/HIF1A/HMOX1/IFNG/IGF1/IL6/INS/INSR/NFKB1/NOS2/NOS3/NPPA/SERPINE1/PRKCA/PRKCB/MAPK1/MAPK3/RELA/STAT3/TF/TIMP1	25
KEGG	hsa05145	Toxoplasmosis	0.111111	112/8076	2.53394e-16	6.21251e-15	2.10951e-15	AKT1/ALOX5/XIAP/BCL2/BCL2L1/CASP3/CASP8/CASP9/CD40LG/CHUK/IFNG/IKBKB/IL10/LDLR/NFKB1/NFKBIA/NOS2/MAPK1/MAPK3/MAPK8/RELA/STAT1/STAT3/TGFB1/TNF	25
KEGG	hsa05162	Measles	0.111111	139/8076	5.2956e-14	7.21026e-13	2.4483e-13	AKT1/FAS/BAX/CCND1/BCL2/BCL2L1/CASP3/CASP8/CASP9/CHUK/FOS/IKBKB/IL1A/IL1B/IL2/IL6/JUN/NFKB1/NFKBIA/MAPK8/RELA/STAT1/STAT3/TP53/FADD	25
KEGG	hsa04926	Relaxin signaling pathway	0.106667	129/8076	7.97381e-14	9.26955e-13	3.14756e-13	AKT1/COL1A2/COL3A1/CREB1/EDN1/EGFR/FOS/JUN/MMP1/MMP2/MMP9/MMP13/NFKB1/NFKBIA/NOS1/NOS2/NOS3/PRKCA/MAPK1/MAPK3/MAPK8/RAF1/RELA/TGFB1	24
KEGG	hsa04726	Serotonergic synapse	0.102222	115/8076	5.32352e-14	7.21026e-13	2.4483e-13	ALOX5/APP/CACNA1C/CACNA1D/CACNA1S/CASP3/HTR1A/HTR1B/HTR2A/HTR2B/HTR3A/MAOA/MAOB/PLA2G4A/PRKCA/PRKCB/MAPK1/MAPK3/PTGS1/PTGS2/RAF1/SLC6A4/TPH1	23
KEGG	hsa04380	Osteoclast differentiation	0.102222	128/8076	5.87007e-13	6.06574e-12	2.05967e-12	AKT1/CHUK/CREB1/FOS/IFNG/IKBKB/IL1A/IL1B/ITGB3/JUN/NFKB1/NFKBIA/PPARG/PPP3CA/MAPK1/MAPK3/MAPK8/RELA/STAT1/TGFB1/TNF/NOX1/NCF1	23
KEGG	hsa04625	C-type lectin receptor signaling pathway	0.0977778	104/8076	5.68551e-14	7.21026e-13	2.4483e-13	AKT1/CASP8/CHUK/IKBKB/IL1B/IL2/IL6/IL10/IRF1/JUN/MDM2/NFKB1/NFKBIA/PPP3CA/MAPK1/MAPK3/MAPK8/PTGS2/RAF1/RELA/STAT1/TNF	22
KEGG	hsa05212	Pancreatic cancer	0.0933333	76/8076	6.54017e-16	1.30336e-14	4.42568e-15	AKT1/BAX/CCND1/BCL2L1/CASP9/CDKN2A/CHUK/EGFR/ERBB2/IKBKB/NFKB1/MAPK1/MAPK3/MAPK8/RAF1/RB1/RELA/STAT1/STAT3/TGFB1/TP53	21
KEGG	hsa01522	Endocrine resistance	0.0933333	98/8076	1.66532e-13	1.8585e-12	6.31068e-13	AKT1/BAX/CCND1/BCL2/CDKN2A/EGFR/ERBB2/ESR1/ESR2/FOS/IGF1/JUN/MDM2/MMP2/MMP9/MAPK1/MAPK3/MAPK8/RAF1/RB1/TP53	21
KEGG	hsa04659	Th17 cell differentiation	0.0933333	107/8076	1.04058e-12	1.00111e-11	3.39936e-12	AHR/CHUK/FOS/HIF1A/IFNG/IKBKB/IL1B/IL2/IL4/IL6/JUN/NFKB1/NFKBIA/PPP3CA/MAPK1/MAPK3/MAPK8/RELA/STAT1/STAT3/TGFB1	21
KEGG	hsa05140	Leishmaniasis	0.0888889	77/8076	1.23547e-14	2.02763e-13	6.88499e-14	C3/FOS/IFNG/IL1A/IL1B/IL4/IL10/JUN/NFKB1/NFKBIA/NOS2/PRKCB/MAPK1/MAPK3/PTGS2/RELA/STAT1/TGFB1/TNF/NCF1	20
KEGG	hsa01524	Platinum drug resistance	0.0844444	73/8076	5.60868e-14	7.21026e-13	2.4483e-13	AKT1/XIAP/BIRC5/FAS/BAX/BCL2/BCL2L1/BRCA1/CASP3/CASP8/CASP9/CDKN2A/ERBB2/GSTM1/MDM2/MAPK1/MAPK3/TP53/FADD	19
KEGG	hsa01521	EGFR tyrosine kinase inhibitor resistance	0.0844444	79/8076	2.68572e-13	2.88199e-12	9.78603e-13	AKT1/BAX/BCL2/BCL2L1/EGFR/ERBB2/ERBB3/FGFR2/NRG1/IGF1/IL6/MET/PRKCA/PRKCB/MAPK1/MAPK3/PTEN/RAF1/STAT3	19
KEGG	hsa05220	Chronic myeloid leukemia	0.08	76/8076	1.55311e-12	1.44439e-11	4.90455e-12	AKT1/BAX/CCND1/BCL2L1/CDKN2A/CHUK/IKBKB/MDM2/MYC/NFKB1/NFKBIA/MAPK1/MAPK3/RAF1/RB1/RELA/TGFB1/TP53	18
